# Supplementary material for: A role for the cell-wall protein silacidin in cell size of the diatom Thalassiosira pseudonana
Source: ISME J. 2017 Jul 21;11(11):2452–64. doi: 10.1038/ismej.2017.100 (PMC5649158; doi:10.1038/ismej.2017.100)
Supplement: Supplementary Table S1 [file ismej2017100x2.xlsx]

## Sheet: Sheet1
Table S1. Features of TSD cell lines compared to control cell lines.
	WT	NAT	TSD1-NR	TSD2-FCP	TSD3-FCP
Valve diameter (µm) (SEM)	-	3.7 ± 0.62 (n=127)	4.62 ± 0.5 (n=148) p = 6.189× 10-8	4.52 ± 0.57 (n=19) p =4.39× 10-4	5.17 ± 0.73 (n=98) p = 3.112× 10-26
Cell biovolume (µm3) (LM)	-	57.79 ± 24.28 (n=50)	127.93 ± 30.01 (n=31) p = 1.09 × 10-9	106.68 ± 30.27 (n=6) p = 0.199892	152.15 ± 66.86 (n=9) p = 9.391 × 10-3
Surface area (µm2) (LM)	-	82.6 ± 23.61 (n=50)	141.85 ± 23.52 (n=31)	123.29 ± 25.48 (n=8)	155.75 ± 46.27 (n=9)
Surface area: volume ratio	-	1.52 ± 0.23 (n=50)	1.128 ± 0.09 (n=31)	1.2 ± 0.14 (n=8)	1.08 ± 0.15 (n=9)
Number of fultoportulae per cell (SEM)	-	8.6 ± 1.83 (n=81)	11.44 ± 1.77 (n=27) p = 1.996 × 10-8	11.38 ± 1.77 (n=8) p = 1.063 × 10-3	13.88 ± 2.18 (n=32) p = 4.402 × 10-12
Number of central pores	-	0.69 ± 0.54 (n=115)	1.03 ± 0.64 (n=37) p = 8.162 × 10-6	-	1.42 ± 0.71 (n=71) p = 9.881 × 10-26
Growth rate during exponential phase	1.5406 ± 0.2 p = 0.2358	1.7196 ± 0.4	1.7937 ± 0.2 p = 0.0108	1.4458 ± 0.4 p = 0.3226	1.7486 ± 0.5 p = 0.0156
Si(OH)4 uptake during exponential phase (pmoles per cell)	-	40.1 ± 5.33	61.6 ± 2.48 p = 3.671× 10-4	83.3 ± 1.18 p = 9.26 × 10-5	84.9 ± 3.64 p = 1.2 × 10-6
Chlorophyll a content per cell (fg)	-	91.509 ± 6.241	175.12 ± 3.325 p = 4.3 × 10-4	-	345.3 ± 3.815 p = 7.61 × 10-3
Chlorophyll a content per biomass (fg/ µm3)	-	1.583 ± 0.0108	1.369 ± 0.026 p = 0.04577	-	2.27 ± 0.0025 p = 0.7217
RNA content per cell (fg)	350.4 ± 95.18 p = 0.5884	374.72 ± 35.71	726.73 ± 135.48 p = 3.36 × 10-3	-	729.33 ± 169.34 p = 3.97 × 10-3
RNA content per volume (fg/ µm3)	-	6.484 ± 0.618	5.681 ± 1.059 p = 0.2695	-	4.794 ± 1.113 p = 0.022
Bold text denotes values that are significantly different to the values for NAT control cells (P < 0.01) determined by student’s t-test. “SEM” denotes measurements taken from scanning electron micrographs. “LM” denotes measurements taken from light microscope images.
