# Supplementary material for: A role for the cell-wall protein silacidin in cell size of the diatom Thalassiosira pseudonana
Source: ISME J. 2017 Jul 21;11(11):2452–64. doi: 10.1038/ismej.2017.100 (PMC5649158; doi:10.1038/ismej.2017.100)
Supplement: Supplementary Table S2 [file ismej2017100x3.xlsx]

## Sheet: Sheet1
Supplementary Table S2. Enriched Interpro annotations from transcriptome sequencing.
	Up-regulated						Down-regulated
	TSD1			TSD3			TSD1			TSD3
	category	p-value	ipro desc	category	p-value	ipro desc	category	p-value	ipro desc	category	p-value	ipro desc
Late exponential phase	IPR000051	0.0251	SAM (and some other nucleotide) binding motif	IPR000008	0.00215981	C2 domain	IPR000152	0.0132	EGF-type aspartate/asparagine hydroxylation site	IPR000043	0.0270581	Adenosylhomocysteinase
	IPR000181	0.0301	Formylmethionine deformylase	IPR000022	0.0352448	Carboxyl transferase	IPR000173	0.0133	Glyceraldehyde 3-phosphate dehydrogenase	IPR000048	0.0188734	IQ motif, EF-hand binding site
	IPR000194	0.0281	ATPase, F1/V1/A1 complex, alpha/beta subunit	IPR000330	0.0165281	SNF2-related, N-terminal domain	IPR000232	0.0001	Heat shock factor (HSF)-type, DNA-binding	IPR000683	0.00846632	Oxidoreductase, N-terminal
	IPR000232	0.0055	Heat shock factor (HSF)-type, DNA-binding	IPR001192	0.00773583	Phosphoinositide phospholipase C family	IPR000943	0.0124	RNA polymerase sigma-70	IPR000873	0.00203485	AMP-dependent synthetase/ligase
	IPR000560	0.0434	Histidine phosphatase superfamily, clade-2	IPR001343	0.00608095	Haemolysin-type calcium-binding repeat	IPR001002	0.0014	Chitin-binding, type 1	IPR001054	0.00422606	Adenylyl cyclase class-3/4/guanylyl cyclase
	IPR000672	0.0378	Tetrahydrofolate dehydrogenase/cyclohydrolase	IPR001451	0.0387664	Hexapeptide repeat	IPR001150	0	Glycine radical domain	IPR001179	0.0277292	FKBP-type peptidyl-prolyl cis-trans isomerase domain
	IPR000801	0.0153	Putative esterase	IPR001711	0.00773583	Phospholipase C, phosphatidylinositol-specific, Y domain	IPR001254	0.0428	Serine proteases, trypsin domain	IPR001223	0.00701079	Glycoside hydrolase family 18, catalytic domain
	IPR001223	0.0004	Glycoside hydrolase family 18, catalytic domain	IPR001989	0.0211892	Radical-activating enzyme, conserved site	IPR001279	0.0217	Metallo-beta-lactamase	IPR001579	0.00862352	Glycoside hydrolase, chitinase active site
	IPR001352	0.0132	Ribonuclease HII/HIII	IPR002142	0.0208394	Peptidase S49	IPR001283	0	Cysteine-rich secretory protein, allergen V5/Tpx-1-related	IPR001609	0.0014249	Myosin head, motor domain
	IPR001579	0.0267	Glycoside hydrolase, chitinase active site	IPR002625	0.0354853	Smr domain	IPR001917	0.0217	Aminotransferase, class-II, pyridoxal-phosphate binding site	IPR001611	0.0152948	Leucine-rich repeat
	IPR001951	0.0056	Histone H4	IPR004344	0.00758571	Tubulin-tyrosine ligase/Tubulin polyglutamylase	IPR001952	0.0154	Alkaline phosphatase	IPR001751	0.0281555	S100/Calbindin-D9k, conserved site
	IPR002142	0.0314	Peptidase S49				IPR001989	0.0002	Radical-activating enzyme, conserved site	IPR001806	0.0465609	Small GTPase superfamily
	IPR002341	0.0026	HSF/ETS, DNA-binding				IPR002016	0.0051	Haem peroxidase, plant/fungal/bacterial	IPR002041	0.0346661	Ran GTPase
	IPR002557	0	Chitin binding domain				IPR002113	0.0354	Adenine nucleotide translocator 1	IPR002078	0.00899852	RNA polymerase sigma factor 54 interaction domain
	IPR003961	0.0313	Fibronectin type III				IPR002341	0.0001	HSF/ETS, DNA-binding	IPR002130	0.0368312	Cyclophilin-type peptidyl-prolyl cis-trans isomerase domain
	IPR004827	0.0475	Basic-leucine zipper domain				IPR002350	0.032	Kazal domain	IPR002155	0.00833784	Thiolase
	IPR006671	0.0265	Cyclin, N-terminal				IPR002625	0.037	Smr domain	IPR002173	0.0434797	Carbohydrate/puine kinase, PfkB, conserved site
	IPR006674	0.0368	HD domain				IPR002680	0.0117	Alternative oxidase	IPR002373	0.0304462	cAMP-dependent protein kinase
	IPR006685	0.044	Mechanosensitive ion channel MscS				IPR003961	0.0147	Fibronectin type III	IPR002453	0.0350523	Beta tubulin
	IPR007685	0.0438	RelA/SpoT				IPR004184	0.0002	Pyruvate formate lyase domain	IPR002641	0.0253932	Patatin/Phospholipase A2-related
	IPR010167	0.0432	Amino-acid N-acetyltransferase (ArgA)				IPR005114	0.0132	Helicase-associated	IPR003577	0.0365345	Ras small GTPase, Ras type
	IPR011583	0.0004	Chitinase II				IPR005819	0.0294	Histone H5	IPR003578	0.0365345	Small GTPase superfamily, Rho type
							IPR005834	0.0262	Haloacid dehalogenase-like hydrolase	IPR003579	0.0271566	Small GTPase superfamily, Rab type
							IPR006025	0.0368	Peptidase M, neutral zinc metallopeptidases, zinc-binding site	IPR004104	0.00447239	Oxidoreductase, C-terminal
							IPR006670	0.0249	Cyclin	IPR005018	0.0258914	DOMON domain
							IPR006671	0.0023	Cyclin, N-terminal	IPR005811	0.0274574	ATP-citrate lyase/succinyl-CoA ligase
							IPR006917	0.0318	SOUL haem-binding protein	IPR006058	0.0149225	2Fe-2S ferredoxin, iron-sulphur binding site
							IPR006970	0.0369	PT repeat	IPR006108	0.0273092	3-hydroxyacyl-CoA dehydrogenase, C-terminal
							IPR007197	0.0048	Radical SAM	IPR006176	0.0273092	3-hydroxyacyl-CoA dehydrogenase, NAD binding
							IPR011497	0.032	Protease inhibitor, Kazal-type	IPR006970	0.00107427	PT repeat
										IPR007090	0.00223993	Leucine-rich repeat, plant specific
										IPR007300	0.0272078	CidB/LrgB family
										IPR008775	0.0328658	Phytanoyl-CoA dioxygenase
										IPR008960	0.0262993	CBD9-like (carbohydrate-binding module)
										IPR011583	0.00701079	Chitinase II
Si(OH)4 - starved	IPR002375	0.00831	Purine/pyrimidine phosphoribosyl transferase	IPR001343	0.00218853	Haemolysin-type calcium-binding repeat	IPR002341	0.000442	HSF/ETS, DNA-binding	IPR000726	0.000124273	Glycoside hydrolase, family 19, catalytic
	IPR002610	0.00986	Peptidase S54, rhomboid	IPR007124	0.00292642	Histone-fold/TFIID-TAF/NF-Y	IPR000232	0.000884	Heat shock factor (HSF)-type, DNA-binding	IPR005481	0.00180195	Biotin carboxylase-like, N-terminal domain
	IPR000051	0.01353	SAM (and some other nucleotide) binding motif	IPR007125	0.00333087	Histone H2A/H2B/H3	IPR004240	0.005242	Nonaspanin (TM9SF)	IPR007913	0.00243253	Protein of unknown function UPF0187
	IPR001753	0.03215	Crotonase superfamily	IPR001356	0.00715666	Homeobox domain	IPR001327	0.006546	FAD-dependent pyridine nucleotide-disulphide oxidoreductase	IPR006970	0.00582077	PT repeat
	IPR002081	0.03226	Cryptochrome/DNA photolyase class 1	IPR005481	0.00790753	Biotin carboxylase-like, N-terminal domain	IPR002422	0.01167	Amino acid/polyamine transporter II	IPR001347	0.00921143	Sugar isomerase (SIS)
	IPR001537	0.03238	tRNA/rRNA methyltransferase, SpoU type	IPR005482	0.00790753	Biotin carboxylase, C-terminal	IPR002379	0.013631	V-ATPase proteolipid subunit C-like domain	IPR006025	0.00964439	Peptidase M, neutral zinc metallopeptidases, zinc-binding site
	IPR000683	0.03339	Oxidoreductase, N-terminal	IPR002916	0.00790754	Ferric reductase-like transmembrane component	IPR007125	0.016771	Histone H2A/H2B/H3	IPR005479	0.00972088	Carbamoyl-phosphate synthetase large subunit-like, ATP-binding domain
	IPR007109	0.03355	Brix domain	IPR000558	0.00790754	Histone H2B	IPR007248	0.01767	Mpv17/PMP22	IPR001314	0.0102275	Peptidase S1A, chymotrypsin-type
	IPR001094	0.03408	Flavodoxin-like	IPR001806	0.0164044	Small GTPase superfamily	IPR005114	0.020245	Helicase-associated	IPR007090	0.0140567	Leucine-rich repeat, plant specific
	IPR003097	0.03408	FAD-binding, type 1	IPR000891	0.0168948	Pyruvate carboxyltransferase	IPR007090	0.022046	Leucine-rich repeat, plant specific	IPR000056	0.0174982	Ribulose-phosphate 3-epimerase-like
	IPR003954	0.03474	RNA recognition motif domain, eukaryote	IPR003379	0.0168948	Carboxylase, conserved domain	IPR000245	0.031099	V-ATPase proteolipid subunit	IPR006259	0.0176995	Adenylate kinase subfamily
	IPR002921	0.03869	Fungal lipase-like domain	IPR005930	0.0168948	Pyruvate carboxylase	IPR007124	0.038113	Histone-fold/TFIID-TAF/NF-Y	IPR002076	0.0177263	ELO family
				IPR008580	0.0168948	PPPDE putative peptidase domain	IPR005804	0.04018	Fatty acid desaturase domain	IPR000221	0.017936	Protamine P1
				IPR007091	0.0177469	Leucine-rich repeat, ribonuclease inhibitor type	IPR010257	0.04018	Fatty acid desaturase subdomain	IPR001632	0.0181475	G-protein, beta subunit
				IPR006051	0.0178649	DNA photolyase, FAD- binding N-terminal	IPR005476	0.040404	Transketolase, C terminal	IPR007300	0.0182219	CidB/LrgB family
				IPR001394	0.0207977	Peptidase C19, ubiquitin carboxyl-terminal hydrolase	IPR001314	0.040533	Peptidase S1A, chymotrypsin-type	IPR008960	0.0184547	CBD9-like
				IPR005225	0.028621	Small GTP-binding protein domain	IPR007603	0.04096	Choline transporter-like	IPR000542	0.0187206	Acyltransferase ChoActase/COT/CPT
				IPR000683	0.0323131	Oxidoreductase, N-terminal	IPR000379	0.042736	Esterase/lipase/thioesterase	IPR001449	0.0192424	Phosphoenolpyruvate carboxylase
				IPR005479	0.0323131	Carbamoyl-phosphate synthetase large subunit-like, ATP-binding domain	IPR001388	0.043668	Synaptobrevin	IPR002301	0.0194083	Isoleucine-tRNA ligase
				IPR001433	0.0323131	Oxidoreductase FAD/NAD(P)-binding	IPR011555	0.045736	V-ATPase proteolipid subunit C, eukaryotic	IPR000728	0.0194984	AIR synthase related protein
				IPR003590	0.0366344	Leucine-rich repeat, ribonuclease inhibitor subtype	IPR006670	0.046727	Cyclin	IPR010918	0.0194984	AIR synthase-related protein, C-terminal domain
				IPR000051	0.0430992	SAM (and some other nucleotide) binding motif				IPR001317	0.0200546	Carbamoyl-phosphate synthase, GATase region
				IPR002016	0.0440724	Haem peroxidase, plant/fungal/bacterial				IPR002474	0.0200546	Carbamoyl-phosphate synthase, small subunit N-terminal domain
				IPR004827	0.0440724	Basic-leucine zipper domain				IPR005480	0.0200546	Carbamoyl-phosphate synthetase, large subunit oligomerisation domain
				IPR000778	0.046306	Cytochrome b245, heavy chain				IPR005483	0.0200546	Carbamoyl-phosphate synthase large subunit, CPSase domain
				IPR006087	0.046306	SUR2-type hydroxylase/desaturase, catalytic region				IPR006274	0.0200546	Carbamoyl-phosphate synthase, small subunit
										IPR006275	0.0200546	Carbamoyl-phosphate synthase, large subunit
										IPR001882	0.0201404	Biotin-binding site
										IPR001254	0.0215272	Serine proteases, trypsin domain
										IPR000991	0.0215601	Glutamine amidotransferase class-I
										IPR000836	0.0346082	Phosphoribosyltransferase domain
										IPR000583	0.0354973	Glutamine amidotransferase, class-II
										IPR003582	0.0367483	ShKT domain
										IPR002557	0.0448243	Chitin binding domain
										IPR006055	0.0490729	Exonuclease
										IPR004838	0.049652	Aminotransferases, class-I, pyridoxal-phosphate-binding site
										IPR008146	0.0497936	Glutamine synthetase, catalytic domain
