# Supplementary material for: A role for the cell-wall protein silacidin in cell size of the diatom Thalassiosira pseudonana
Source: ISME J. 2017 Jul 21;11(11):2452–64. doi: 10.1038/ismej.2017.100 (PMC5649158; doi:10.1038/ismej.2017.100)
Supplement: Supplementary Table S3 [file ismej2017100x4.xlsx]

## Sheet: Sheet1
Supplementary Table S3. qPCR-based support for regulation of selected genes in TSD1 and TSD3 compared to NAT control cells in late exponential phase growth revealed by transcriptome sequencing. Significantly differentially regulated genes (>1 log2, p<0.01) are highlighted in bold.
Protein ID	Description	Log2 change TSD1 compared to NAT		Log2 change TSD3 compared to NAT
		Transcriptome	qPCR	Transcriptome	qPCR
268311	Silacidin	-0.42 p=(0.153)	1.4 (p=0.815)	0.18 (p=0.523)	-0.46 (p=1)
260844	Calcium binding EF hand	-8.36 (p<0.01)	below detection limit	-5.70 (p<0.01)	below detection limit
24571	p100 copper induced cell wall protein precursor	2.25 (p<0.01)	3.04 (p<0.01)	-0.75 (p=0.011)	0.31 (p=0.985)
21911	Cell adhesion molecule	0.54 (p<0.01)	1.16 (p=0.891)	-0.18 (p=0.39)	0.99 (p=0.787)
25610	Cell adhesion molecule	-1.28 (p<0.01)	0.45 (p=0.999)	-0.48 (p=0.116)	0.86 (p=0.840)
25921	Silaffin 3 precursor	-0.69 (p=0.154)	0.68 (p=0.992)	-1.52 (p<0.01)	0.05 (p=0.999)
25075	Cingulin W2	0.11 (p=0.81)	1.37 (p=0.784)	-0.9 (p=0.063)	0.54 (p=0.947)
4531	Silaffin kinase	0.04 (p=0.802)	0.61 (p=0.996)	-0.53 (p=0.28)	-0.308 (p=0.948)
262279	Chlorophyll synthatase	0.22 (p=0.301)	0.28 (p=814)	-0.2 (p=0.342)	1.72 (p=0.532)
261981	Protein phosphatase 2A	0.003 (p<0.01)	1.25 (p=0.814)	0.19 (p=0.301)	1.64 (p=0.555)
