# Supplementary material for: A role for the cell-wall protein silacidin in cell size of the diatom Thalassiosira pseudonana
Source: ISME J. 2017 Jul 21;11(11):2452–64. doi: 10.1038/ismej.2017.100 (PMC5649158; doi:10.1038/ismej.2017.100)
Supplement: Supplementary Table S4 [file ismej2017100x5.xlsx]

## Sheet: Sheet1
Supplementary Table S4. Primers used in this work.
Primer	Sequence	Target gene	Purpose	Reference
SILASF	ataagaatGCGGCCGCAAGCTTCATATGCTCTTGGTTCATCTA	Silacidin	Vector construction	This study
SILASR	ataagaatGCGGCCGCGATATCTTGGAAGAGAATCAACGCTGT	Silacidin	Vector construction	This study
TpFCPt	CATTGGATCTTAGCTAGCCG	FCP terminator	Vector sequencing and colony PCR	Poulsen pers. comm.
TpNRt	ACAATTCAACCAACACTCCC	NR terminator	Vector sequencing and colony PCR	Poulsen pers. comm.
SILqPCR-F	GCATCGTACAATCGCAACAA	Silacidin	qPCR analysis	This study
SILqPCR-R	TACTTTTGGCGGACGAGGTA	Silacidin	qPCR analysis	This study
24571F	ACGTCAACTACTGCGAGGAT	p100	qPCR analysis	This study
24571R	CTTTGAGACAATGCCCCTCG	p100	qPCR analysis	This study
21911F	GTCCTCCCTTGTCTGAGCTT	Cell adhesion motif	qPCR analysis	This study
21911R	ACTGGTACGTTGTCCCTCTG	Cell adhesion motif	qPCR analysis	This study
25921F	CAAGCCCAAAGCAAGCAAGG	Silaffin3 precursor	qPCR analysis	This study
25921R	GCGTCCTCCGACTTTCCAC	Silaffin 3 precursor	qPCR analysis	This study
4531F	GTAACACAGTCGGCTCCAAC	Silaffin Kinase	qPCR analysis	This study
4531R	GACTCGTCTCCCTCGCTAAA	Silaffin Kinase	qPCR analysis	This study
262279F	GGCTCCAGTCTCTTCCTGTT	Chlorophyll synthatase	qPCR analysis	This study
262279R	ATTGAAGGTAGGCTGCCACT	Chlorophyll synthatase	qPCR analysis	This study
261981F	TAGGAATCAACCCACACCCC	Protein phosphatase 2A	qPCR analysis	This study
261981R	TGTGGTTCGTGAAAAGGCAG	Protein phosphatase 2A	qPCR analysis	This study
31084F	CCAAAGACCATCGAAGGAGA	40S S11 gene	qPCR housekeeping reference	Durkin et al., 2009
31084R	GACACGGACGAGGGTTTCT	40S S11 gene	qPCR housekeeping reference	Durkin et al., 2009
269504F	CTCCCAATCCTGGCAATAGA	actin-like gene	qPCR housekeeping reference	Durkin et al., 2009
269504R	CGAAACCTATCCACGACGTT	actin-like gene	qPCR housekeeping reference	Durkin et al., 2009
Sil_Start_F	ATGGTCAAGTACAACGTCCTCG	Silacidin (start codon)	PCR silacidin homologues	This study
Sil_369_F	AGCGTTGATTCTCTTCCAAGTG	Silacidin	PCR silacidin homologues	This study
Sil_275_R	GGAGAATCACCGCTATCCTCG	Silacidin	PCR silacidin homologues	This study
Sil_5’UTR_R	GCCCATGCATCAAACATCATCTAATC	Silacidin	PCR silacidin homologues	This study
Underlined bases represent introduced restriction sites, lower case letters represent bases added to aid the binding of restriction enzymes to PCR amplicons.
