# Supplementary material for: A role for the cell-wall protein silacidin in cell size of the diatom Thalassiosira pseudonana
Source: ISME J. 2017 Jul 21;11(11):2452–64. doi: 10.1038/ismej.2017.100 (PMC5649158; doi:10.1038/ismej.2017.100)
Supplement: Supplementary Table S5 [file ismej2017100x6.xlsx]

## Sheet: Sheet1
Supplementary Table 5. Log fold change of differentially regulated genes identified using thresholds of >2-fold (1 log2) and p-value <0.01. Samples: NATE: NAT control cells under exponential growth; NATS: NAT control cells under silicate starvation; TSD1E: TSD1 cell line under exponential growth; TSD1S: TSD1 cell line under silicate starvation; TSD3E: TSD3 cell line under exponential growth; TSD3…
	Log Fold Change
Gene ID	NATS vs NATE	TSD1S vs TSD1E	TSD3S vs TSD3E	TSD1E vs NATE	TSD3E vs NATE	TSD1S vs NATS	TSD3S vs NATS
10002	-	-	-	-1.35165	-	-1.70985	-
10006	-	-	-	-1.15298	-	-1.17994	-
10008	1.22256	-	-	-	-	-1.02279	-
10016	-	-1.15479	-	-	-	-	-
10035	-	2.51131	4.81356	-	-2.5411	-	-
10039	3.63898	6.79674	2.98418	-3.15176	-	-	-
10045	-	1.0447	-	-	-	-	-
10048	-2.30984	-1.81466	-1.99893	-	-	-	-
10052	-	-1.27194	-	-	-	-	-
10063	-	-1.63515	-	-	-	-	-
10068	-1.11395	-1.16353	-	-	-	-	-
10073	-	-1.49227	-	-	-1.14048	-	-
10080	-	1.08686	-	-	-	-	-
10088	-1.26924	-1.80683	-1.27486	-	-	-	-
1009	-2.02647	-1.72071	-	-	-	-	-
10092	-2.14904	-1.96175	-2.34928	-	-	-	-
10093	-	-	2.61735	-	-	-	1.93478
10096	-1.25597	-1.00212	-	-	-	-	-
1010	-1.87489	-	-1.35184	-	-	1.34303	-
10100	-	-	-	-	-	5.43665	-
10109	-1.17329	-4.15382	-1.66131	-	-	-3.2656	-1.35998
10133	-	-5.84491	-	-	-3.79724	-4.91264	-
10143	-1.2055	-1.90803	-	-	-	-	-
10149	-	-3.50552	-1.15021	3.72513	-	-	-
1015	-	-1.03561	-	-	-	-	-
10150	2.00704	4.89168	3.65544	-	-	-	-
10151	-	3.29148	-	-	-	-	-
10156	-	-	2.43527	-	-	-	-
10164	-	3.1367	3.91195	-1.93477	-	1.34534	3.68191
10169	-	8.21631	1.96286	-	-	9.33193	2.63203
1017	-	1.4739	-	-	-	-	-
10178	-	1.05134	-	-	-	-	-
10180	-	-7.58635	-	-	-4.47476	-6.79964	-2.79432
10181	-	-5.30043	-	-	-3.54742	-4.93611	-2.31699
1020	-1.50853	-	-	-	-	-	-
10207	-	-	-	-	-	-	1.95806
10219	-2.38433	-2.0934	-1.53887	-	-	-	-
10228	-	-1.04131	-	-	-	-	-
10229	-	-4.16254	-	-3.01941	-	-6.36113	1.32112
10233	-1.79276	-2.78004	-1.46076	-	-	-1.01362	-
10234	-	-1.5758	-1.21624	-	-	-1.15444	-
10236	-1.08425	-1.02277	-	-	-	-	-
10256	-	1.43434	-	-	-	-	-
10262	-2.2557	-1.49624	-2.1452	-	-	1.10693	-
10264	1.63322	1.85204	2.10894	-	1.49236	-	1.97163
10273	-	1.38254	-	-	-	-	-
10275	-1.75281	-1.16294	-2.49997	-	-	-	-1.13426
10277	-2.84572	-3.42054	-1.93051	-	-	-	-
10278	-	-	-	1.36039	-	1.4495	-
10280	-5.26473	-5.9632	-3.762	1.5833	-	-	-
10286	-	-5.34842	-	-	-3.67373	-3.44133	-
10292	-1.30238	-	1.14537	-	-1.16516	-	1.28123
10295	-	-3.72647	-	9.22664	-	6.23334	-
10297	-	-	-	8.96238	-	9.55154	-
10298	-	-	-	8.03524	-	9.03202	-
10302	-	-	-	9.957	-	10.1061	2.67082
10311	-2.55621	-3.33264	-2.40922	1.4434	-	-	-
10313	-1.89539	-3.26582	-1.99518	1.49171	-1.16943	-	-1.27006
10314	-	-	-	1.1927	-	1.65394	-
10320	-	-	-	-4.16522	-	-4.83278	-
10331	-	-	-	-	1.13316	-	1.34782
10336	-	-1.05274	-	-	-	-	-
10337	-	-	-	-	-1.13366	-	-
10343	3.29046	-	5.98766	-	-	-5.81047	-
10345	7.965	-	4.4434	-	-	-5.47082	-
10346	-	1.68578	-	-	-	-	-
10358	-1.52238	-1.3433	-	-	-1.15036	-	-
1036	-	1.11207	-	-1.0568	-	-	-
10360	-	1.2993	-	-1.66368	-	-	-
10363	2.37722	4.99527	-	-2.82242	-	-	-
10371	-	-1.2205	1.58476	-	-	-1.57173	-
10374	-	1.0998	-	-4.83644	1.89404	-4.25503	1.10105
10378	-	-1.01266	-	-	-	-	-
10383	-2.37058	-	-	-	-1.06384	1.81353	-
10385	-	1.61671	-	-	-	1.26098	-
10391	1.06114	-	-	-	-	-	-
10407	-	1.89849	-	-	-	-	-
10416	-1.7638	-	-1.46757	-	-	1.28191	-
10417	-1.96111	-2.43718	-1.19011	-	-	-	-
10421	-	1.9583	-	-	-	-	1.24271
10425	-	-1.31921	1.49479	-	-	-	1.07228
10428	-1.41587	-2.96595	-	-	-	-	-
10434	-	-	2.40058	-	-	-	-
10437	-	1.47033	1.45568	-	-	-	-
10442	1.06568	-	-	-	-	-	-1.04173
10446	-	2.13704	-	-	-	-	0
10447	3.55124	4.76132	-	-	-	-	-2.21347
10452	2.57057	4.9766	-	-	-	-	-
10453	1.85229	2.03998	-	-	-	-	-
10457	-	-	-1.12432	-	-	1.1742	-
10460	-	2.08169	1.92582	-1.8256	-	-	-
10474	-	-	-	-	-	-1.08191	-
10475	-	-1.86566	-	-	-	-2.06843	-
10482	1.03461	2.15778	-	-1.60005	-	-	-
1049	-3.01345	-2.94197	-2.73551	-	-	-	-
10497	-	-	-	-2.15985	-	-	-
1051	-	-	-	-	-	-	-1.0722
10515	-	-	-	-	-	-1.32701	-
10518	-2.29192	-2.12751	-1.50469	-	-	-	-
1052	-	-11.0677	-	-	-4.89473	-9.80611	-2.77231
10525	-	-	1.35292	-	-	1.02277	1.2553
1053	-	-	-	-	-6.76795	-	-
10533	-	-	-	-	-	1.20876	-
10537	-	-	-2.07567	-	-	-	-
10539	1.68027	3.67817	1.81383	-2.77548	-	-	-
1054	-	-3.44439	-	-	-3.78293	-	-2.36386
10541	-	-	-	-1.88816	-	-1.41097	-
10542	1.71081	2.88763	1.65321	-3.44812	-	-2.27574	-
10545	-	-	-	7.98419	-	7.72104	-
10548	-	-	-1.13801	-1.22743	-	-	-
1055	-	-7.94738	-	-	-4.94794	-6.75344	-3.0553
10550	1.1915	-	-	-1.575	-	-2.31075	-
10551	-	-	-	-1.01962	-	-1.58712	-
10552	2.40236	1.77316	2.745	-	-	-1.20219	-
10556	-	-1.15692	-	1.01255	-	-	-
1056	3.87829	4.84107	6.29035	-	-	-	-
10566	-	-	-	-	-	1.12925	-
10567	-1.01136	-	-	-	-	1.16203	-
10577	-	-	-	-	-	-1.22582	-
10585	-	3.40187	-	-2.85332	3.42881	-	3.13352
10595	-	3.21238	1.69258	-	-	1.65584	-
1060	-1.19453	1.56109	-	-	-	2.83091	-
10604	-	-1.90505	-	-	-	-	-
10608	-	-	-	-	-	1.06615	-
10615	-	-	-	-	-	1.13163	-
10624	-	-	1.57074	-1.10195	-	-	-
10626	-1.05721	-1.41685	-	-	-	-	-
10638	-	7.29848	3.692	-4.48133	-	-	-
10641	-	-1.47363	-	-	-2.10567	-	-
10647	-1.43005	-1.3169	-	-	-	-	-
10654	-	-7.27659	-	-	-5.17529	-6.43006	-2.35023
10661	-	-	1.07439	-	-	-	-
10681	-	-1.32997	-	-	-	-	-
10690	-	-	-	-	-	1.29593	-
1071	-2.63644	-	-	-	-	-	-
10723	-	3.19916	-2.82101	-1.52804	1.09163	1.83111	-1.5683
10724	-	1.46275	-	-	-	-	-
10732	-	-	1.34549	-	-	-	1.67249
10740	-	-1.79261	-	-	-	-2.09295	-
10744	-	-	3.50936	-	-	1.28937	2.58547
10747	-	2.90601	-	-	-	6.05403	-
10766	1.82449	2.73096	-	1.74074	1.73965	2.66772	-
10767	-	-1.12027	-	-	1.10926	-	-
10777	-	-2.06097	-	-	-	-1.94011	-
10781	-	1.00591	1.53713	-	-	-	1.45174
10786	-	-	2.3265	-	-	-	2.66265
10787	-	3.13181	-	-	-	5.42182	-
10791	2.19314	2.38375	-	-	2.11965	-	-
10796	-	1.56911	-	-	-	-	-
1080	-1.75349	-1.81726	-1.80399	-	-	-	-
10800	-	-5.45597	-	-	-2.90748	-4.03488	-
10802	-	-	-1.4358	-	-	-	-
10805	-	-	1.3181	-	-	-	2.06208
10806	-	-1.09037	-	-	-	-	-
10816	-	-1.17655	-1.55229	-	-	-	-
10831	-	-	5.50244	-	-	-	3.02207
10832	-	-3.22882	-	-	-	-2.94417	-
10833	1.52595	2.07596	-	-	-	-	-
10835	-	-	-	-2.21902	-	-	-
10836	-1.95374	-1.88129	-	-	-1.9082	-	-
10842	-	1.13815	-	-1.01309	-	-	-
10848	-	-	-	-	-	-	2.87218
10850	-	-	1.11698	-	-	-	-
10871	-1.4004	-2.12952	-1.50106	-	-	-	-
10882	-2.71093	-2.14216	-1.05556	-	-	-	1.01177
10886	-	-	-	-	-	1.20811	-
10899	1.30693	2.45595	1.64893	-	-	-	-
1091	-1.99579	-2.13315	-1.48633	-	-	-	-
10917	3.19477	2.03359	4.50927	-2.01672	-	-3.19113	-
10927	-1.43476	-	-1.43767	-	-	-	-
1093	-	-	-1.49811	-	-	-1.01899	-2.1505
10936	1.1428	2.07842	-	-1.03021	1.50013	-	-
10937	2.01802	1.82658	2.76529	-	-	-	1.30237
10938	1.24338	3.56424	-	-1.5503	-	-	-
10942	-	-	1.29107	-	3.486	-	3.47505
10943	-	-1.66776	-	-	-	-	-
10945	3.05892	-	3.07048	-	-	-1.84402	1.62829
10946	-	-	1.03301	-	-	-	1.15077
10947	2.22897	3.37955	7.40947	-	-	-	3.77006
10955	-	-	2.14168	-	-	-	2.29988
10964	-	-1.47717	-	-	-	-	-
10969	-	-	1.9003	-	-	-	1.35177
10978	-	1.49862	-1.15954	-2.29135	-	-	-1.57597
10983	-	-1.79905	-	-	-	-1.79074	-1.00531
10984	-	-6.48965	-2.17783	-	-1.43351	-5.30686	-2.40813
10986	-	-1.84374	-	-	-	-1.56782	-
10991	-	-2.17686	-	-	-3.38124	-	-1.94931
10992	-	-6.27949	-	-	-3.96731	-5.05609	-2.33123
10996	3.13145	3.8498	4.64397	-	-	-	3.60508
10997	1.98892	2.32276	1.57656	-1.79413	-	-1.46054	-
11004	-2.30731	-2.68511	-2.8497	1.05993	-	-	-
11024	-	-	-1.42704	-	-	-	-
11034	-	-	1.32335	-	-	-	1.1058
11037	-	-1.32053	1.01283	-	-	-	1.44984
11038	-1.97994	-5.69868	-3.50575	2.25043	-	-1.46807	-1.32855
11041	-1.70078	-2.63568	-2.34985	-	-	-	-
11045	-	4.1153	-	-	-	2.85797	-
11048	-4.59639	-4.16025	-	-	-2.94192	-	-
11059	-1.62972	-2.18335	-1.9882	1.95913	-	1.40635	-
11063	-	-1.44329	-	-	-	-	-
11074	-1.00813	-	-	-	-	-	-
11075	1.27125	1.17894	2.08509	-	-	-	-
11076	1.22496	1.42772	2.22071	-	-	-	1.18318
11077	-	4.97369	2.61801	-2.2421	-	1.75386	2.59541
11079	-1.28623	-2.20474	-1.0932	-	-	-	-
11084	-	3.23095	2.65975	-2.43195	-	-	2.99447
11086	-1.65141	-2.38715	-	-	-	-1.04683	-
11087	-1.06272	-	-	-	-	-	-
11089	-5.11831	-7.91591	-	-	-5.30498	-	-
1109	-	-	1.0814	-	-	-	-
11091	-	1.14339	-	-	-	-	-
11093	-	2.30486	-	-1.79985	-	-	-
11097	-	1.39692	-	-	-	-	-
11098	-	1.27567	-	-	-	-	-
11100	-	-	-	-	-	-	1.53234
11101	-	-	-	1.05592	-	1.09452	-
11102	-	2.64083	-	-	-	-	-
11109	2.60124	4.53041	3.23335	-	-	-	-
1111	-	-2.81847	-	-	-	-3.42992	-
11111	-	1.19568	-	-	-	-	-
11114	-	-	-	-	-1.23484	-	-
11115	1.36863	-	-	-	-	-	-1.26529
11117	-	3.7103	-	-	-	3.14288	-
11118	1.75459	4.82285	3.89751	-2.38269	-	-	2.12249
11130	-	-	-	-	-2.60555	-	-1.63867
11138	-1.79545	-	-	-	-	-	-
11139	1.08666	1.65078	1.58993	-1.7006	-	-1.13944	-
11145	-1.20229	-	-1.50921	-	-	-	-
11146	-	2.14209	1.98379	-	-	-	1.53663
11155	1.56406	-	-	-2.34878	2.9284	-2.42232	-
11156	-	-	-	-2.7278	-	-	-
11164	-1.69166	-1.58599	-1.20579	-	-	-	-
11167	-	1.58512	-	-	-	-	-
11168	-	-	1.78228	-	-	-	1.80623
11171	-2.44598	-4.41593	-2.00486	-	-	-1.80079	-
11172	-	-	-1.4808	-	-	1.52068	-
11176	2.5544	5.30829	2.02693	-	-	1.94343	-
11182	-	-	1.14656	-	-	-	-
11185	-1.10058	-	-	-	-	-	-
11186	-	-	1.10355	-	-	-	-
11187	-	-	1.24152	-	-	-	-
11199	-1.74532	-1.47186	-1.02588	-	-1.08386	-	-
11205	-4.25954	-1.78683	-2.53477	-	-	3.22505	-
11208	-	1.34266	-	-	-	-	-
11209	2.28138	5.1106	1.95028	-	3.19756	2.7185	2.87219
11212	-	-1.76836	-	1.13725	-	-	-1.20549
11220	-	1.25079	-	-	-	-	-
11224	-	1.71549	-	-	-	-	-
11226	-	5.46272	4.09544	-3.57232	-	-	3.06696
11231	-	-	1.96195	-	-	-1.16317	-
11232	-	-	-1.06131	1.35014	-	1.13221	-
11235	1.08232	3.04469	-	-	1.09626	1.79092	-
11239	-	-	4.58792	-3.05171	-	-	2.73993
11242	-	1.89602	1.60666	-	-	-	-
11244	-	-	-	1.67613	-	-	-
11247	-	-1.11636	-	-	-	-1.29145	-
11265	-	1.08917	-	-	-	-	-
11266	-	7.53657	3.76652	-4.14343	-	2.60824	1.93431
11267	-	-	5.08487	-	-	-	-
11273	-1.22756	-1.41183	-	-	-	-	-
11278	-	4.86404	4.45225	-4.32932	-4.9992	-	-
11287	-	2.50694	1.90679	-	-	1.09338	1.37846
11295	-	1.10592	-	-	-	-	-
11296	-	-	-	-	-	1.10632	-
11306	1.34692	-	-	-	-	-1.04656	-
11317	-	-	-	5.6493	-	5.44395	-
11319	1.0555	-	2.54388	-	-	-	1.07128
11327	-	-	-	-	-1.33695	-1.30864	-
11337	-	-1.24399	-	1.04355	-	-	-
1134	-	-1.0699	-1.4275	-	-	-	-
11341	-	-	-	1.33194	-	-	-
11342	-	-	-	1.01015	-	1.02451	-
11343	-	-	1.41239	-	-	-	1.59781
11346	-	-	-	-	-	1.04781	-
1135	-1.13727	-	-1.61455	-	-	1.0584	-
11352	1.02475	4.49882	-	-4.40463	-	-	-
11357	-	-	1.59572	-	-	-	1.41908
11360	1.59428	2.9166	-	-1.96145	-	-	-
11364	1.04018	1.05967	-	-	-	-	-
11366	1.98935	2.69927	2.46019	-2.14266	-	-1.43327	-
11367	-	1.51571	-	-	-	1.1846	-
11375	1.42376	2.21751	1.13698	-	2.27482	-	1.98815
11383	-	1.42497	1.00702	-	-	-	-
11390	-	5.17075	2.05447	-3.52507	-	-	-
11392	-	1.61233	-	-	-	-	-
11394	-1.6036	-5.61265	-	-	-1.95276	-4.0897	-1.4895
11399	-	-	1.01778	-	-	-	-
11401	2.66233	4.85615	2.97901	-	2.563	-	2.90495
11415	-	-	5.4943	-	-	-	5.4943
11418	-	4.86753	4.60211	-	-	-	2.29452
11420	-	-2.81134	-	-	-2.16223	-2.64491	-
11424	-	5.03716	4.61774	-3.15158	-2.45502	-	-
11425	-	1.42575	2.30987	-	-	-	1.57892
11427	-	-	-	-	-1.11687	-	-
11430	2.91677	-	3.27381	-	-	-1.80895	-
11431	-	-1.35722	-	-	-	-	-
11432	-1.56071	-1.6737	-	-	-	-	-
11436	-	-	-	-	-1.38219	-1.50652	-1.2974
11439	-	-	1.44522	-	-	-	-
11442	-	3.88159	-	-2.1376	-	1.04175	-
1145	-	1.92844	1.60458	-	-	1.01458	-
11453	-1.11856	-1.29389	-	-	-	-	-
11460	-1.07875	-1.53133	-	-	-	-	-
11462	-1.08743	-1.38911	-1.14685	-	-	-	-
11466	-	-	-2.00436	-	-	-	-
11480	-1.53492	-	-1.18787	-	-	1.29315	-
11487	-3.72467	-2.88929	-3.0055	-	-	1.5702	-
11488	2.76778	-	1.99657	-	-	-	-
11489	-1.04697	-	-1.13282	-	-	-	-
1149	-	-	-	-4.59873	-	-3.61639	-
11492	-	1.45376	-	-	-	-	-
11501	-3.04488	-3.01943	-2.92403	-	-	-	-
11505	-1.10634	-2.20315	-1.31302	-	-	-	-
11510	-	-	1.66188	-	-	-	-
11514	-	-	4.40708	-	-	-	-
11523	-	-	1.67177	-	-1.63461	-	-
11529	-	-	-	-	-1.0499	-	-
11542	-	-	1.15234	-	-1.19282	-	-
11543	-	-	-2.2347	-	-	-	-
11545	-1.31401	-1.86614	-2.78135	-	-	-	-
11548	-2.56541	-	-2.52743	-	-	1.80342	-
11557	-2.76172	-2.75735	-2.04306	-	-1.09567	-	-
11559	-	-2.8093	-	-	-	-3.44979	-
11562	-	2.90096	-	-	3.19035	2.69921	-
11564	-1.93794	-1.74919	-1.8783	-	-	-	-
11569	1.58646	-	1.20109	-	-	-1.39222	-
11572	-	-1.25554	-	-	-1.35283	-	-1.41799
11586	1.18905	2.15334	1.15141	-	-	-	-
11598	-	2.19947	1.71192	-1.80066	-	-	-
11616	2.40733	1.61009	2.21051	-	1.18331	-	-
11623	-5.59278	-	-	-3.14148	-	-	-
11629	-	4.70675	-	-3.82091	-	-	-
11632	-3.51064	2.81156	1.85473	-5.81662	-3.4205	-	1.92733
11633	-	-	-	-3.5733	-	-	-
11636	-	4.1206	3.66473	-3.61808	-	-	2.41658
11637	-	-5.43202	-	-	-	-	-
11639	-1.50117	-	-	-	-	1.4844	-
11650	-	3.60874	-	-3.78959	-	-	-
11654	-	-	-	1.45163	-	-	-
11660	-	1.09541	-	-	-	1.3798	-
11671	-	-	-1.08162	-	-	-	-
11688	-	3.20725	2.64606	-	-	2.43411	1.70365
11697	-1.30099	-1.2457	-	-	-	-	-
11698	-1.63996	-	-	-	-	-	1.81556
1170	-4.26516	-3.63723	-3.27481	-1.44002	-	-	-
11707	-2.4264	-2.22613	-1.6582	-	-	-	-
11710	-	-	-1.13642	-	-	-	-
11712	-	2.42075	-	-	-	2.4383	1.4476
11722	-	-	-	1.32514	-	-	-
11725	-	-	-	4.30098	-	4.85973	-
11728	-	4.61128	-	-	-	-	-
11733	-1.18091	-	-1.28277	-	-	-	-
11734	-2.95402	-3.07955	-1.62153	-	-	-	-
11737	-1.34172	-	-1.47964	-	-	-	-
11738	-	-	1.47338	-	-	1.22189	1.41152
11757	-1.05338	-1.02819	-	-	-	-	-
11758	-	-	1.97332	-	-	-	2.20044
11760	-2.09412	-3.59257	-1.9384	-	-	-1.22686	-
11761	-	2.93166	1.56204	-	-	1.63558	2.2455
11777	-	1.20504	-	-	-	-	-
11789	-2.32298	-2.5848	-1.18875	-	-	-	-
11794	-	-	1.07579	-	-	-1.0974	-
11796	-	-	1.15787	-	-	-1.31198	-
11799	1.09605	-	-	1.29435	1.6616	-	-
1181	-	-	3.46237	-	-	-	2.44515
11817	-3.26352	-5.01848	-	-	-	-	-
11823	-	-	-	-	-	1.82997	1.64801
11864	-	-	4.79651	-	-	-	4.79651
11867	-	-1.22331	-	1.25481	-	-	-
11868	-	-	-	1.13432	-	-	-
11869	-	1.37619	-	-	-	1.67876	-
11876	1.16379	1.58557	-	-	1.11599	-	-
11896	-	-	-1.55644	1.65718	-	-	-
11905	1.13546	1.71569	-	-1.10727	-	-	-
11918	-	-	-	-	-	-1.08	-
11921	-	-	4.99221	-	-4.39337	-	-
11924	-3.11071	-2.61211	-2.3163	-	-	-	-
11926	-2.51929	-	-1.38795	-	-	1.80772	1.73323
11927	-	-	-	-	-	-	1.02609
11932	-2.37434	-6.71336	-2.48707	-	-1.69085	-4.65415	-1.80443
1194	-	1.94446	-	-	-	-	-
11947	-	-	1.61591	-	-	-	-
11949	-	1.33963	-	-	-	-	-
11953	-	-	2.91833	-1.98434	-3.41535	-	-
11958	-	-	-	-	-	-1.36351	-
1196	-	-3.17505	-	-	-	-3.7373	-
11962	-	3.1808	3.48287	-	-	-	-
11963	-1.21289	-2.18935	-	-	-	-	-
11965	-	2.24923	-	-2.33259	-	-	-
11968	-1.25555	-1.29904	-	-	-	-	-
11975	-	-	-	-	-	-	1.82301
11978	-	-1.18768	-	-	-	-1.46511	-
11981	-	-	2.10458	-	-	-	2.15729
11984	-	-	-	-4.20265	-	-	-
11993	-	2.62121	-	-1.67311	-	-	-
12008	6.45402	6.02323	6.72681	-	-	-	-
1201	-	-4.09049	-	-	-4.58354	-	-2.40588
12014	-	-	1.18422	-	-	-	-
1202	-	-2.47747	-	-	-4.16673	-	-
12024	1.90432	1.34403	-	-	-	-1.03695	-
12025	-1.21112	-2.62664	-	-	-	-1.81921	-
12037	-	-1.09565	-	-	-	-	-
1204	-	-1.34448	-	-	-	-	-
12040	-5.72993	-5.49232	-2.74648	-	-2.48191	-	-
12047	-4.98456	-5.82548	-2.84536	-	-2.81733	-	-
12053	-1.34513	-	-1.28977	-	-	-	-
12055	-	-	-	1.49512	1.23202	2.18001	-
12061	1.23122	1.69589	-	-	-	-	-
12063	1.0247	1.44505	-	-	-	-	-
12066	1.41819	5.06906	-	-2.25433	1.98778	1.35342	1.20245
12070	-2.49606	-	-4.42617	-	-	2.59268	-1.84673
12074	-	-1.61599	-	-	-	-1.86309	-
12075	-	-	2.44671	-	-	-	2.17249
12076	-	-	-	-1.04497	-	-1.15125	-
12079	1.01577	-	-	-1.3507	-	-1.81668	-
12084	-	1.06173	-	-	-	-	-
12087	-3.13655	-4.97222	-1.36677	-	-	-	1.97151
12091	-	-	-	-1.29202	-	-1.20861	-
12095	-	-	-	-1.40652	-	-1.24675	-
12097	-3.17325	-3.17046	-	-	-	-	2.14315
1210	-	-	-	-	-1.29804	-	-
12100	-	-	-	-2.47658	-	-2.34514	-
12103	-	-	-	-1.58125	-	-2.3691	-
12104	-	-	-	-	-	-1.14905	-
12107	-1.38206	-1.37206	-1.15379	-1.1139	-	-1.1044	-
12114	-	-	-2.19892	-	-	-	-
12116	-	3.13617	-	-2.21009	1.74632	-	1.44915
12118	-	-	-	-1.95063	-	-1.4334	-
12120	-5.47839	-3.06487	-3.58799	-	-	-	2.13043
12122	-	-	-	-	-	1.76617	-
12131	-	3.94454	-	-4.01577	-	-	-
12132	-	4.00155	-1.33969	-5.28887	-	-	-1.37569
12133	-	-	1.01573	-	-	-	-
12137	-	-	-2.00387	-1.74151	-1.94786	-2.87056	-3.57865
1214	-	-	-	-1.39716	-	-	-
12141	-	-	-	-	-	1.0715	1.29883
12149	-1.23116	-2.94567	-1.81055	-	-1.09563	-	-1.67509
12152	-1.74768	-1.92068	-1.42463	-	-	-	-
12160	-	3.35682	2.31164	-3.56569	-1.87374	-	-
12161	-	3.75775	4.00459	-5.29326	-2.56945	-2.78592	-
12162	-	-7.74036	-	-	-3.33624	-6.9159	-2.94882
12163	-	-	1.4053	-	-	-1.23562	-
12166	-	-	1.93182	-	-	-	-
12168	-2.0951	-4.61934	-	-	-4.01759	-2.87613	-
12171	-	-	1.1546	-	-	-	-
12179	1.39818	4.60738	1.87935	-2.80533	-	-	-
12180	-	1.31245	-	-	-	-	-
12182	-	-3.4161	3.27034	-	-4.19109	-2.58688	-
12188	-	-	-	-	-1.2405	-	-1.07475
12191	-	-1.8389	-	-	-2.09367	-1.76898	-
12192	-	-2.07195	3.27644	-	-2.70684	-2.18757	-
12193	-	-5.35325	1.93668	-	-3.40603	-4.29766	-
12196	-	-3.979	-	-	-2.15905	-3.02468	-
12197	-	-	2.98634	-	-2.75468	-	-
12205	-	6.52988	1.95654	-2.56016	-2.56897	4.83247	-
12206	-5.11693	5.60135	-	-	-4.41528	7.89059	-
12209	1.24809	2.25991	1.31604	-	-	-	1.35487
12234	-	-1.28548	-1.84019	-	1.27521	-	-
1224	-	-	-	-	-	-1.16596	-
12292	-	-	-	-1.68834	-	-1.99078	-
1230	-	1.68799	-	-	-	-	-
1241	-	-1.07666	-	-	-	-	-
1243	-	-1.99302	-	-	-	-2.30612	-
1247	-1.00034	-	-	-	-1.40803	-	-
1254	-1.88082	-2.54626	-1.5302	-	-	-	-
12570	-	-	-	9.89093	-	9.03425	-
12594	-	1.16541	1.01702	-1.89556	-	-1.03696	-
12637	-	2.69443	3.51331	-1.96502	-	-	-
12695	-1.40673	-1.98195	-	1.10928	-	-	-
12821	-	1.21711	-	-	-	-	-
12971	-	1.04831	-	-	-	-	-
12982	-	-	1.2361	-	-	-	-
1305	-	-10.0393	-	-	-4.72043	-8.37301	-
13064	-	-	-	1.1555	-	2.89779	1.20196
1308	1.42385	2.6299	1.39842	-	-	-	-
13089	-	2.18236	-	-1.16541	-	-	-
1309	1.41276	2.9987	-	-	-	-	-
1310	-3.51967	-1.35474	-2.06152	-	-	2.9282	1.34932
13134	-1.41215	-1.29422	-	-	-	-	-
13149	-	-	-	-	-	1.19411	1.21766
1316	-2.40279	-1.86474	-1.5912	-	-	-	-
1344	-	1.36591	-	-	-	-	-
13485	1.83632	-2.1327	1.19318	-	-	-3.21104	-
1355	-	-	2.37343	-	-2.11273	-	-
13556	-1.03331	-	-	-	-	-	-
1356	-	-	1.12317	-	-	-	-
13578	-	1.44676	-	-	-	-	-
1372	-	2.57314	-	-	-	-	-
1374	-	1.61782	-	-	-	-	-
1388	-	3.02778	2.84113	-	-2.09368	-	-
13884	-	1.10625	-	-	-	-	-
13922	-	-	1.64441	-	-	-	1.32728
1393	-	-3.13049	-	-	-1.82168	-3.52008	-
1397	-1.37803	-	-	-	-1.00168	-	-
13982	1.85142	2.57381	1.92	-	-	-	-
13996	-1.25107	-1.4572	-	-	-	-	-
14106	-	-1.59825	-	-	-1.15934	-	-
14109	-	1.02065	-	-	-	-	-
1415	-	-3.15964	-	-	-1.98746	-2.69102	-
14192	-	-1.08901	-	-	-	-	-
1420	-	2.21299	-	-2.16738	-2.21003	-	-
14364	1.04333	2.16441	2.41884	-	-	-	-
14370	-	-	1.38854	-	-1.37095	-	-
14374	-	-	1.80238	-	-	-	1.08389
1444	1.602	1.48042	-	-	-	-	-1.14521
1449	-1.88774	-2.03026	-	-	-1.38648	-	-
1455	-	-	-	-	-1.18127	-	-
14555	-	2.53972	-	-	-	1.09483	-
14597	1.47113	1.94547	1.10535	-	-	-	-
1460	-2.51589	-2.16964	-2.12718	-	-	-	-
1463	-	2.40427	-	-	-	1.55643	-
14637	-1.35952	-1.78015	-1.9447	1.00044	-	-	-
1464	-2.75132	-2.24729	-1.1854	-	-	-	-
14700	-	-	1.22476	-	-	-	-
14875	-	-	-	-1.91508	-	-2.29251	-
14899	1.76559	3.78363	1.47435	-2.0046	-	-	-
14942	-	-	-	-	-	-2.52264	-1.67313
1495	-6.18821	-	-2.28545	-3.73097	-	5.07773	-
14979	-	-	-	-	-	-1.07296	-
15007	-1.37584	-1.97154	1.86525	-	-	-	2.70899
1502	-1.50553	-1.67555	-1.63216	-	-	-	-
15027	-	-1.41863	-	-	-	-	-
15138	-	1.51416	-	-	-	-	-
15226	-	-2.6697	-1.49475	-	-	-2.30076	-1.90026
15246	-	-	1.00761	-	-	-	-
1526	-1.12612	-	-	-	-	-	-
15267	-2.06834	-1.07369	-1.81008	-	-	1.24021	-
1537	-	-	-1.01483	-	-	-	-
15424	-	-	-	-	-	-	-1.33208
1549	-	-1.45812	-	-	-	-	-
15537	-	-	1.15012	-	-1.17611	-	-
1555	-	-	-	-	-	1.42401	-
15610	-	-2.55042	-	-	-	-2.85149	-2.0603
1584	-1.63745	-1.62635	-1.56127	-	-	-	-
1591	-	1.15614	-	-	-	-	-
1594	-	-1.66511	-	-	-1.76301	-1.75078	-
15992	1.00672	1.48236	-	-	-	-	-
16169	-	-2.3472	-	-	-	-1.89662	-
16184	-	1.13649	-	-	-	-	-
1621	2.96156	3.50082	3.80089	-	-	-	1.69038
1622	-	-	1.36473	-	-	-	-
16236	-	-	-	1.44379	-	-	-
16265	-	-1.41681	-	-	-	-	-
16287	-	-	-	-	-	1.04693	-
16344	-2.026	-1.54018	-1.10309	-	-	-	-
1636	-	-1.63597	-	-	-	-1.12113	-
1637	-1.89737	-1.71315	-1.788	-	-	-	-
16372	-3.33587	-1.37709	-3.03172	-	-	2.61789	-
16378	-1.64884	-2.15041	-1.61453	-	-	-	-
16390	1.22766	-	1.62962	-	-	-1.20962	-
1643	-	-	-	-	-	-1.94466	-
16440	-	-	-	-1.01407	-	-1.35777	-
1645	-	-	1.02369	-	-	-	-
16503	1.53989	1.28561	-	-	-	-	-
16511	-	-1.1595	1.59647	-	-	-	1.91814
1653	-	-	-	-3.93633	-	-	-
16584	-	1.33614	-	-	-	-	-
1665	-3.24041	-3.32278	-2.0845	-	-1.04647	-	-
1666	-2.64898	-2.91374	-	-	-1.73569	-	-
1668	-2.42929	-	-2.0771	-	-	2.08046	-
16695	-	-	1.03558	-	-	-	-
16746	-2.03895	-1.75619	-1.83652	-	-	-	-
16772	-	-1.44046	-	-	-	-	-
16842	-	-	-	-	-	1.20813	-
16912	-1.31264	-1.52189	-1.46035	-	-	-	-
16926	-	-	1.13311	-	-	-	-
17073	-	1.33133	-	-	-	-	-
1711	-	-2.05208	-1.70718	1.06663	-	-	-1.00704
17140	-	1.48355	-	-1.34984	-	-	-
17145	-	1.59301	-	-	-	-	-
1716	-	-1.79921	-	-	-	-	-
1720	-	-	1.27376	-	-	-	-
17228	-2.47467	-	-	-	-	4.03153	-
1726	2.61759	2.02375	1.52896	-	-	-	-
1727	-	-1.20581	-1.05004	-	-	-	-
17292	1.66383	2.35192	1.62735	-	-	-	-
17302	-	1.05806	-	-	-	-	-
17310	-	1.0536	-	-	1.04452	1.05857	-
1734	-3.63985	-3.18646	-2.08108	-	-	-	-
17443	-1.92307	-1.04552	-1.23375	-	-	-	-
1750	-	-	-	-	-	1.09416	-
1751	-	-	1.0854	-	-	2.07271	-
1753	-	-	-	1.31793	-	1.32036	-
1754	-1.38666	-1.37291	-1.38633	-	-	-	-
1758	-	-	-1.16134	1.66768	-	2.31596	-
17582	-	-	-	-	-	1.00402	-
17600	-	-	-	-	-1.27346	-	-
1761	-2.2499	-2.21395	-	1.31077	-	1.34747	-
17623	2.10526	-	-	-	1.71532	-1.32507	-
1764	-3.0949	-3.72996	-	-	-3.15205	-	-
17651	-	-	-	-1.05075	-	-	-
17654	-	1.31635	-	-	-	-	-
17657	-	1.37162	-	-	-	-	-
1779	-	-	-	-	-	-1.34155	-
17811	-1.37442	-1.79678	-	1.20027	-	-	-
17854	-	-	1.14974	-	-	-1.37374	1.11774
1786	-1.40605	-	-1.01776	-	-	-	-
17860	-1.81328	-1.98622	-1.32048	-	-1.36803	-	-
17946	2.3715	5.37396	2.83486	-2.4119	-	-	-
17961	-1.03319	-	-	-	-1.02209	-	-
17966	-	-	-	-	-1.49554	-	-
1798	-1.07989	-1.51799	-	-	-	-	-
1804	-	-	2.10964	-	-	-	-
18089	-	-1.03422	-	-	-	-	-
18090	-	-	-	-	1.11198	-	-
18099	-	1.10755	1.05695	-	-	-	-
18198	1.21311	1.65063	-	-	-	-	-
18220	-	-	1.76503	-	-	-	-
1827	1.36351	-	-	-	-	-	-
1835	-	1.10647	-	-	-	-	-
1843	-	2.87764	-2.0673	-1.78712	-	2.04576	-
18536	-	2.55736	-	-1.80634	-	1.03029	-1.0622
18538	1.16121	-	-	-	-	-1.24298	-
1855	-	1.30382	1.37048	-	-	-	-
18557	-	-	2.24388	-	-	-	-
18624	1.47805	-	1.04736	-	-	-1.59607	-
1869	-3.28496	-2.9254	-2.61832	-	-1.15749	-	-
1870	-4.30081	-3.20221	-4.4347	-	-1.69408	-	-1.8282
1875	-2.06584	-2.32378	-1.58331	-	-	-	-
18771	-3.00075	-3.23732	-	-	-	-	-
18775	-	-1.66749	-1.28361	-	-	-	-
1882	-	-	-	-	-1.82097	-	-
1903	-	2.38782	-	-	-	1.06979	-
1904	-	-1.75407	-	-	-	-	-
19048	1.01371	1.08899	-	-	-	-	-
1909	-1.60343	-1.63568	-	-	-	-	-
19094	-	1.0923	-	-	-	-	-
19106	-	-	1.66766	-	-	-	-
19141	-	-	1.562	-	-	-	-
1915	-	-1.35506	-	-	-	-1.59135	-
1921	-1.73835	-	-1.58162	-	-	1.70431	-
1927	-1.66063	-1.78154	-1.38938	-	-	-	-
1931	-	-	-	-	-1.43932	-	-
1932	-	2.26679	1.23114	-1.07754	-	-	-
19360	-	-	-	-	-1.18358	-	-
1937	-1.94714	-2.28925	-1.4728	-	-	-	-
1945	-	-	-1.25901	-	-	-	-
19479	-	-	-1.87212	-	-	-	-1.47951
1951	-1.1923	-1.42344	-	-	-	-	-
19526	-1.20216	-	-1.12768	-	-	-	-
1953	-1.71284	-3.01966	-2.16493	-	-	-1.38423	-
19553	-	-	-	-	-	-1.73145	-1.27335
1957	-	2.28233	-	-	-	1.0474	-1.35261
1959	-1.2225	-1.53575	-	1.22683	-	-	1.31473
1961	-1.42234	-	-	-	-	-	-
1962	-3.06022	-	-2.11354	-	-	2.81435	-
19631	-	1.08841	-	-	-	-	-
19662	-	-1.07863	-	-	-	-	-
1967	-4.3578	-3.71767	-3.45115	-	-1.1496	-	-
1968	-	-	-	-	-	-1.46711	-1.16112
19701	-	-	-1.58195	-	-	-	-1.12708
1973	-1.99812	-2.3394	-	-	-	-	-
1975	-	-3.14022	-	-	-	-	-
19813	1.04248	2.98344	1.28484	-1.52355	-	-	-
19818	-	-	-1.01789	-	-	-	-
19837	-	1.60032	-	-	-	-	-
1989	-4.11101	-4.50998	-1.49481	-	-	-	1.68803
19897	-	1.51641	-	-	-	-	-
19899	-	-	-	-	-1.54704	-	-
1995	-	-	1.01645	-	-	-	-
2003	-	-1.8077	-	1.01711	-	-	-
2004	-	-1.09514	-	-	-	-	-
2010	-5.96018	-	-	-	-3.54772	3.63625	3.1076
2015	-1.17423	-	-	-	-	-	-
2017	-	-	-	-1.20264	-	-1.32218	-
20186	1.31129	-	1.06123	-	-	-2.28606	-
2019	-	-	-	-1.24322	-	-	-
20194	-1.75446	-2.16334	-1.904	-	-	-	-
2022	-	-	-	-1.1605	-	-1.23737	-
2023	-	-	-	-	-	-1.04854	-
20232	1.76897	2.96256	-	-	1.09204	-	-
2024	-	1.70437	-	-1.71724	-	-	-
20248	-	1.07355	-	-	-	-	-
2031	-	-	1.64317	-	-	-	-
2032	-	-	1.09265	-1.34469	-	-1.28379	-
2033	-	-	-	-1.20545	-	-1.01961	-
20335	-1.85032	-2.72353	-2.16042	-	-	-	-
2035	-	1.02772	-	-	-	1.16959	-
2036	-	-1.27533	-	-	-	-1.62818	-
2037	-2.81177	-	4.31584	-4.1738	-5.15307	-	-
2038	-	-	-	-5.59201	-	-5.34204	-
2039	-3.26086	-2.65266	-1.79404	-1.23111	-	-	1.26207
2042	-	-	4.51593	-	-	-	4.51593
20431	-	-	1.95744	-	-1.97297	-	-
2045	-1.32122	-1.57724	-	-	-	-	1.37694
2049	-	1.69526	-	-	-	-	-
2053	-	-	-	-	-3.41232	-	-2.07013
20541	-	-	1.62241	-1.27468	-	-	-
2055	6.45651	4.89498	-	-	5.12762	1.60009	-
20565	-	1.60507	-	-	-	-	-
20567	-	1.50112	-	-	-	-	-
20570	-1.00077	-	-	-	-	-	-
20572	-	1.43004	1.15708	-	-	-	-
20578	-	-	-1.32183	-	-	-	-1.17599
20583	1.21043	1.12388	-	-	-	-	-
20587	-	-1.08455	-	-	-	-1.79663	-1.13916
20590	-	1.24332	-	-	-	-	-
20593	-3.40439	-4.21253	-1.42417	-	-1.1065	-1.24537	-
20596	-	-	-	-	-	-1.03227	-
20597	-	1.1105	-	-	-	-	-
2060	-	-	1.14165	-	-	-	-
20600	-	-	-	-	-1.36916	-	-
20603	-3.25692	-3.21323	-3.04234	-	-	-	-
20605	-	1.25177	-	-	-	-	-
20619	-	-	-	-	-	-1.27459	-
20629	-	-	-	-	-	-	-1.28505
20644	-	-1.05663	-	-	-	-	-
20648	-	1.01032	1.34344	-	-	-	-
20649	-	-3.00462	-	-	-3.12505	-	-
2065	-	-	2.69303	-	-	-	-
20658	1.36241	2.26292	-	-	-	-	-
20670	-	1.19126	1.29288	-	-	-	-
20671	-	2.33864	-	-1.6857	-	-	-
20678	-1.537	-1.17283	-1.90124	-	-	-	-
2068	-	-	-	-	-	-	1.86617
2070	1.30848	3.32068	1.74017	-2.17416	-	-	-
20703	-	1.56322	1.17048	-	-	-	-
20708	-	-	-	-	-	-1.24314	-
20710	1.01386	1.27708	-	-	-	-	-
20715	-	1.42219	-	-	-	-	-
20726	-	-	1.05669	-	-	-	-
20728	-	-	-	-	-1.08737	-	-
20731	-	1.1429	-	-	-	-	-
20740	1.07867	-	1.40041	-	-	-	-
20742	-	1.08275	-	-	-	-	-
20743	1.19265	1.65846	-	-	-	-	-
20777	-	-	1.07043	-	-	-	-
2078	1.14076	-	-	-	-	-2.01212	-1.69927
20786	-	1.00915	-	-1.13981	-	-	-
20796	-	1.00785	-	-	-	-	-
20797	-1.39627	-1.25795	-	-	-	-	-
20798	-	-1.89907	1.33771	-	-1.40092	-1.89262	-
20807	-	-	-	-	-	-1.70801	-1.2205
20810	-	2.52989	-	-2.1501	1.10317	-	-
20819	-	-1.32972	-1.173	-	-	-	-
20821	-	1.0018	-	-1.15224	-	-	-
20827	1.15406	-	-	-	-	-1.74694	-
20837	-	-	-	-	-	-1.14156	-
20847	-	-2.78432	-	-	-3.55641	-	-2.82311
20854	-1.18763	-	-	-	-	-	-
20880	1.73418	2.57984	1.52054	-1.03547	-	-	-
20891	-3.7037	-4.64232	-	-	-3.53007	-	-
20904	-	1.32981	1.19584	-1.43843	-	-	-
20909	-	1.18856	-	-	-	-	-
20916	-	-	1.0312	-	-	-	-
20924	-	1.00051	-	-	-	-	-
20927	1.01189	1.12612	-	-	-	-	-
20931	-	-1.18638	-	-	-1.27832	-1.86601	-1.30636
2095	1.01299	-	-	-	-	-	-
20950	-	1.60772	1.3107	-1.16995	-	-	-
20954	-	-	1.97336	-	-1.67393	-	-
20959	-	-	1.03149	-	-	-	-
20962	-	1.09239	-	-	-	-	-
20964	-	-1.92735	-	1.35483	-	-	-
20965	-3.10147	-3.60671	-2.4085	-	-	-	-
20972	1.45387	2.28957	-	-	-	-	-
20974	-	-	-	-	-	-	-1.32597
20982	1.4334	-	-	-	-	-	-
20983	-	-	-	-	-	1.11249	-
20985	-	1.40802	-	-	-	-	-
20986	-	-	-	-	-	-1.754	-
20987	-2.25881	-2.96234	-2.02331	-	-	-	-
20999	-	-1.75	-1.42396	-	-	-	-
2100	-	4.46541	2.97724	-	-	1.80489	1.47798
21000	-1.22054	-1.64459	-1.91551	-	-	-	-
21001	-	-1.02555	-	-	-	-	-
21014	1.15157	1.05587	-	-	-	-	-
21016	-	-3.20627	-	-	-2.33896	-2.23277	-
21020	-	1.9125	-	-1.4254	-	-	-
21040	-	2.2276	-	-	-	1.40948	-
21042	-1.46514	-2.27922	-	-	-	-	-
21059	-1.66646	-2.50617	-2.19994	-	-	-	-
21067	-	2.49045	-	-	-	2.60124	-
21068	-	1.17059	-	-1.54385	-	-	-
21069	-	-1.5873	-	-	-	-	-
21076	1.76266	-	-	-	-	-2.02145	-1.38541
21081	-	-1.37349	-2.07046	-	-	-1.17632	-1.55984
21082	-	1.29868	-	-	-	-	-
21085	-	2.38941	-	-2.34992	-	-	-
21087	-	2.84997	-	-1.58328	-	-	-
21088	-	1.29639	-	-2.26749	-	-1.51577	-
21089	-	-	-	-1.09797	-	-	-
21094	-	-	-	-	-2.25007	-3.1085	1.92715
21105	-	-	1.34696	-	-	-	-
21108	-	-1.16472	-	-	-	-	-
21124	-	-	1.14025	-	-	-	1.47794
21136	1.01331	-	1.09669	-	-	-	-
21138	-	1.00802	-	-	-	-	-
21141	-	-	-	-	-	1.10732	-
21159	-	-	1.39232	-	-	-	-
21163	-	-	1.05507	-	-	-	1.0522
21175	-2.1175	-3.18161	-1.74643	-	-	-	-
21176	-1.35132	-1.19983	-	-	-	-	-
21208	2.67767	1.99096	-	-	-	-2.22001	2.98565
21213	1.07372	1.61835	1.47101	-1.08447	-	-	-
21216	-	1.69773	-	-1.27703	-	-	-
21222	1.05487	1.04681	-	-	-	-	-
21233	-	-	-	-1.52307	-	-	-
21234	-	1.45691	-	-	-	-	-
21237	-	-3.26962	-	-	-	-3.53432	1.02026
21240	1.39763	-	1.29629	-	-	-1.45262	-
21258	-	1.3448	-	-	-	-	-
21260	1.04884	1.99817	-	-1.12115	-	-	-
21263	-	-	-1.02211	-	-	-	-
21272	-	-2.68602	2.59853	-	-3.08326	-1.5901	-
21279	1.18329	-	-	-	-	-	-
21281	-1.12849	0	0	0	0	1.9133	0
21283	1.13136	1.29513	0	0	1.14257	0	0
21300	-1.75547	-2.02444	-1.24947	0	0	0	0
21306	-	0	0	-1.28886	0	0	0
21312	1.26061	0	0	0	0	0	0
21316	-	1.29641	1.33691	0	0	0	1.54502
21327	-1.61832	-1.37858	-1.22499	0	0	0	0
21333	-	-1.1822	0	1.12309	0	0	0
21336	-	0	0	0	0	-1.0109	0
21355	-	1.07591	-	-	-	-	-
21360	-1.18157	-1.01708	-1.3042	-	-	-	-
21362	-	1.10939	-	-	-	-	-
21368	-	1.01825	-	-	-	-	-
21370	-	-	-	-	-1.29386	-	-
21374	-	-	-	-	-	1.28716	-
21375	-	1.62187	-	-	-	-	-
21381	-	2.34742	-	-1.25066	1.01901	-	-
21386	1.03366	1.70057	-	-	-	-	-
21390	-	-	-1.08925	-	-	-	-
21393	-	-1.86537	-	-	-	-1.45448	-
2141	-	2.33068	-	-	1.27793	-	-
21414	-1.00137	-	-	-1.23643	-	-	-
21438	-	-1.12153	-	1.0724	-	-	-
21449	-1.36157	-3.25819	-1.2947	-	-	-2.04876	-
21451	-	1.68862	-	-2.20605	-	-	-
21460	-	-	2.71787	-	-	-	2.73806
21472	-2.91186	-2.96604	-2.84989	-	-	-	-
21477	-	1.00393	-	-	-	-	-
21482	-1.03996	-1.00757	-	-	-	-	-
21488	-	-	1.5519	-	-	-	-
21515	-	1.18464	-	-	-	-	-
21539	-	-	-	-	-	-1.70952	-
21544	-	1.18664	-	-1.01282	-	-	-
21545	-	-	-	-	-	1.37975	-
21548	1.31127	-	-	-	-	-1.47839	-1.16789
21552	-	1.09936	-	-	-	-	-
21553	1.27643	2.23216	1.02135	-	-	-	-
21557	-	-	-	-	-	-1.41582	-
21558	-	1.0745	-	-	-	-	-
21559	1.37121	3.43303	1.33338	-2.30345	-	-	-
21563	-	-	-	-	-	-	1.00027
2157	-	1.29755	-	-	-	-	-
21581	-	-	-1.17825	-	-	-	-
21585	-	1.95343	-	-	-	-	-
21587	-	1.25908	-	-1.10338	-	-	-
21589	-	1.24479	-	-1.01187	-	-	-
21590	-	1.02914	-	-	-	-	-
21595	-1.56843	-1.63121	-	-	-	-	-
21602	1.02158	1.38771	-	-	-	-	-
21604	-	-1.00172	-	-	-	-	-
21605	-1.17613	-	1.61952	-	-1.38841	-	1.40699
21607	-	-	-1.14144	-	-	-	-
21611	1.5284	-	-	-	-	-1.56991	-
21617	-	1.46843	-	-	-	-	-
21619	-	-1.1013	-	-	-	-	-
21623	1.92223	-	-	-	1.4252	-1.0662	-
21629	-	-	-	-	-	1.06138	-
21640	-	-	-	-	-	-1.1492	-
21652	-	-2.04357	-	-	-	-2.45085	-1.47022
21656	-	1.24938	-	-1.0788	-	-	-
21661	-	-2.04984	-1.76039	-	-	-	-
21663	-	-1.76377	-1.00255	-	-	-	-
21664	1.81391	2.17389	1.78597	-1.41182	-	-	-
21665	2.47556	6.38938	-	-2.96232	1.10697	-	-1.01229
21677	-	1.14094	1.28808	-	-	-	-
21682	-	1.30925	-	-	-	-	-
21683	1.19054	2.51971	1.33172	-1.97764	-	-	-
21692	-	-1.10602	-	-	-	-	-
2170	-1.75278	-1.24282	-1.54413	-	-	-	-
21707	-	1.40959	-	-	-	-	-
21715	-	1.54249	1.09664	-	-	-	-
21718	-	-	-1.06461	-	-	-	-
21720	1.35866	1.23638	1.35786	-	-	-	-
21725	1.19134	1.97434	-	-	-	-	-
21726	-	-	-	-	-	-1.12143	-
21748	-1.36658	-1.62173	-	-	-	-	-
21750	-	-	2.91791	-	-	-	2.42831
21757	-	-	1.46637	-	-	-	-
21769	-1.67071	-	-1.42102	-	-	2.60041	-
21774	-1.33018	-3.3388	-	1.87239	-	-	1.25439
21776	-	1.07056	-	-	-	-	-
2178	-	-	-1.11391	-	-	-	-
21781	1.36248	2.36752	-	-	-	-	-
21784	-	1.3422	1.00549	-	-	-	-
21785	-	2.24788	-	-	-	2.98172	-
21795	-	1.87578	1.04266	-1.57775	-	-	-
21796	-	-	1.14963	-	-	-	-
21804	-	1.22077	-	-	-	-	-
21808	-	-1.97657	-1.48716	1.15768	-	-	-1.09325
21815	-	-	-	-	-	1.00962	-
21819	1.15975	-	-	-	-	-	-
21820	-1.40032	-5.12608	-1.59973	-	-1.32866	-3.91258	-1.52815
21821	-1.16805	-1.50755	-	-	-	-	-
21824	-	1.09654	-	-	-	-	-1.06729
21830	1.13727	1.65421	-	-	-	-	-
21831	-	-	-	-	-	1.56199	1.57523
21832	-	1.25816	1.26357	-	-	1.28532	1.25981
21837	-	1.43799	-	-	-	-	-
21844	-	1.37524	1.98512	-	-	-	-
21850	-	1.34399	-	-	-	-	-
21855	-	1.69738	1.47222	-	-	-	-
21857	-	1.40599	-	-	-	1.65889	-
21858	-	-	-	1.03709	-	-	-
21863	-	1.56812	-	-	-	2.1051	-
21867	-	-	-	-	-	1.06702	-
21868	-	-	1.13231	-	-	-	-
21880	-1.33739	-2.13265	-	-	-	-	-
21886	-	1.53957	-	-	-	1.56006	-
21892	-1.25798	-	-	-	-	1.09719	-
21897	-	1.54151	1.32489	-	-	-	-
2190	2.49052	5.93394	5.62393	-3.32916	-	-	2.53157
21900	-	-1.04499	-	-	-	-	-
21904	-	-	1.00378	-	-	-	-
21925	-	-	-	-	-	1.25644	-
21929	-	1.45005	-	-	-	1.18628	-
21948	1.17017	-	-	-	-	-	-
21954	-	1.22806	-	-	-	-	-
21959	-	-	-	-	-	1.33066	-
21966	-	2.00625	-	-	-	1.64898	-1.09568
21971	-	-	-	1.3121	-	-	-
21973	-	-	-	-	-	1.19757	-
21976	-	1.01663	-	-	-	-	-
21979	-	1.37979	-	-	-	-	-
21983	-	-	-	1.08399	-	-	-
21989	-1.6268	-	-1.55055	-	-	1.26423	-
21991	-	-	-	-	-	1.21132	-
2200	-1.81159	-	-1.88704	-	-	1.13218	-
22002	-	-	-	1.49479	-	-	-1.14717
22003	-	-1.52971	-1.51203	1.38138	-	-	-1.45949
22016	-	1.2522	-	0	-	-	-
22030	-	3.07689	-	-1.65633	-	-	-
22033	-	-	1.62777	-	-	-	1.57962
22041	-	-	-	-1.12033	-	-1.23606	-
22042	-	1.71168	-	-1.2504	-	0	-
22045	-	-	-	-1.1591	-	-1.02876	-
22046	-	-	-	-1.22092	-	-1.20775	-
22049	-	-	-	-	-	-1.42151	-
22052	-	3.30024	-	-2.15133	-	-	-1.09914
22057	-	2.18453	1.14296	-2.05565	-	-	-
22070	-2.0208	-1.07048	-1.22797	-	-	1.72529	-
22074	-1.19387	-	-	-	-	-	1.13229
22095	-	1.21584	-	-	-	-	-
22099	1.10233	1.41808	-	-	-	-	-
22114	-	-1.39842	-	-	-	-	-
22117	-	-	-1.06253	-	-	-	-
22135	-	1.34321	-	-1.22214	1.14133	-	-
22140	-	-1.05606	-	-	-	-	-
2215	-	1.4101	-	-	-	-	-
22155	-	-	1.01315	-	-	-	-
22166	1.70281	-	1.98861	-	2.33094	-1.50544	2.61711
2217	-	-	-1.33919	-	-	-	-
22186	-	-	1.36678	-	-	-	1.52862
22187	1.3931	2.2295	-	-	-	-	-
2219	-	1.82663	-	-	-	-	-
22194	-1.76517	-2.05868	-1.11128	-	-	-	-
22198	-	-1.82444	-	-	-	-2.70761	-
2220	-	-	-1.29858	-	-	-	-
22200	1.09849	2.04871	-	-1.21963	-	-	-1.23685
22203	1.16465	2.05979	-	-	-	-	-
22204	-	1.30328	-	-	-	-	-
22212	1.35164	2.00793	-	-	-	-	-
22214	-	-	-1.25041	-	-	-	-
22215	-	-1.27977	-	-	-	-	-
22218	-	1.5202	-	-	-	-	-
22220	-1.43281	-3.98653	-	-	-2.40152	-3.67995	-
22227	-	-	-1.12825	-	-	-	-
22231	-	-1.11782	-	-	-	-	-
22237	-	-1.71981	-1.74809	1.38237	-	-	-
22251	1.16774	-	-	-	-	-	-
22261	-1.02933	-	-1.32256	-	-	1.75862	-
22304	-	-3.51224	-	-	-	-3.08593	-
22308	-1.78516	-	-	-	-	1.30281	1.21842
22312	-	1.60815	-	-	-	-	-
22313	-	1.35439	-	-	-	-	-
22332	-	2.4776	-	-1.04825	-	-	-
22337	-	1.07324	-	-1.06493	-	-	-
22338	-1.19647	-1.34064	-1.47364	-	-	-	-
22345	-	-2.8561	-	-	-	-3.24517	-
22347	-	1.30063	-	-	-	-	-
22349	-	1.19741	-	-1.34273	-	-	-
22362	-	-1.36801	-	-	-	-	-
22368	-	1.38922	-	-	-	-	-
22370	-	1.01462	-	-	-	-	-
22372	-	1.16221	-	-1.03619	-	-	-
22379	-	-	-1.26057	-	-	-	-
22385	-	1.18862	-	-	-	-	-
22388	-1.21448	-1.25528	-	-	-	-	-
22389	-1.52595	-1.93966	-	-	-	-	-
22391	-1.0373	-1.58934	-1.22214	-	-	-	-
22395	-	1.16154	-	-	-	-	-
22401	-	-	-	-	-	-1.2517	-
22404	-	1.00394	-	-	-	-	-
22405	-1.73059	-1.74701	-1.46077	-	-	-	-
22418	-	-	-1.00889	-	-	-	-
22424	-	-1.78017	-	-	-	-	-
22426	-	-1.34327	-	-	-	-	-
22428	-	-	-	-1.2536	-	-	-
22429	-	1.27241	-1.33558	-2.11913	-	-	-1.31183
22441	-	1.14095	-	-	-	-	-
22481	-	1.06323	-	-	-	-	-
22486	-	-	-	-1.63515	-	-1.25198	-
22495	-	2.02081	-	-1.76412	-	1.45475	-
22498	-	1.55353	-	-	-	-	-
225	-1.81067	-1.91008	-	-	-	-	-
22505	-	3.35972	2.00681	-1.39352	-	1.47424	-
22506	-	1.27225	-	-	-	-	-
22511	-	-	-1.01684	-	-	-	-
22521	1.17377	-	1.15094	-	-	-	-
22527	-	-1.44036	-	-	-	-	-
2253	-	1.02283	-	-	-	-	-
22530	-1.09342	-	-1.06973	-	-	1.14227	-
22582	-	1.29751	-	-	-	-	-
22608	-	-1.48648	-	-	-	-1.14975	-
22621	-	1.02389	1.25233	-	-	-	-
22630	-	-	-	-1.37996	-	-1.39978	-
22640	-1.07271	-1.1002	-	-	-	-	-
22658	1.52883	2.50402	2.82951	-	-	-	1.30179
22669	-1.59118	-2.58618	-3.48634	1.54816	-	-	-1.9617
2267	-	-1.84491	-	-	-	-3.18361	-
22670	-	-	-	-	-	-1.14828	-
22671	1.34429	-	-	-	-	-2.10018	-
22672	-	1.00546	-	-	-	-	-
22689	-1.9267	-2.07834	-1.55987	-	-	-	-
22699	-	-	-2.02889	-	-	-	-1.49946
22701	-2.36303	-5.3927	-	-	-3.06819	-4.19476	-
22702	-1.87488	-5.35241	-1.78053	-	-1.71476	-3.91011	-1.62085
22708	-	-2.0023	-2.485	1.52498	-	-	-1.83184
22709	-	-1.00399	-	-	-	-	-
22711	-1.04268	-	-1.5477	-	-	1.03502	-
22712	-1.93072	-1.70519	-	-	-	-	-
2272	-	1.69162	1.4655	-	-	-	-
22725	-	1.04621	-	-	-	-	-
22731	-	-	-	-	-	-1.81992	-
22734	-	-2.7687	2.19814	-	-2.32903	-2.80949	-
22744	-	-1.15848	-	-	-	-	-
22750	-	1.3511	-	-	-	-	-
22757	-	1.81916	2.01998	-	-	-	1.47992
22766	-	1.5986	-	-	-	-	-
22767	-	1.06571	-	-1.03157	-	-	-
22772	-	-	-	-1.35424	-	-	-
22777	-	1.02797	-	-	-	-	-
22781	1.59821	3.27779	1.28398	-2.06205	-	-	-
22783	-	-	-	-	-	-	-1.3464
22785	-	-	1.32739	-	-	-	-
22794	-	-1.18217	-1.04642	-	-	-	-
22795	3.22673	1.36347	2.69766	-	-	-2.63894	-
22796	1.18981	1.56745	-	-	-	-	-
22807	-	1.0037	-	-	-	-	-
22808	-	-	-1.04331	-	-	-	-
22826	-	-	-	-	-	1.22831	-
22835	-	1.16057	-	-	-	1.0181	-
22841	1.00077	1.10129	-	-	-	-	-
22851	-	-1.15996	-	-	-	-	-
22855	-	-2.1141	-2.04278	1.6948	-	-	-1.61396
22863	-	-1.09364	-	-	-	-	-
22867	-	-	-	-	-	-1.2639	-
22869	1.18588	1.54126	-	-	-	-	-
2287	-	-1.04327	-	-	-	-	-
22874	-	3.2714	2.13944	-1.45004	-	-	1.2019
22875	-	1.52661	1.99878	-	-	-	1.88023
22879	-	1.40205	-	-	-	-	-
22880	-1.04161	-1.30975	-	-	-	-	-
22889	-	-	-1.21976	-	-	-	-
22890	-	-1.10199	-	-	-	-	-
22899	-	1.35639	-	-	-	-	-
22900	-	-1.07145	-	-	-	-	-
22922	-1.08301	-	-	-	-	-	-
22943	-	1.0931	-	-	-	-	-
22951	-	-2.3114	-	-	-	-1.46634	-
22952	-	-1.02402	-	-	-	-	-
22954	1.13679	-	-	-	-	-	-
22960	1.09776	1.84164	1.4784	-1.27649	-	-	-
22978	1.03946	1.88891	-	-	-	-	-
22979	1.14779	-	-	-	-	-	-
22994	-	-1.0564	-	-	-	-	-
22999	-	1.41	-	-	-	-	-
23000	-	3.9403	3.25015	-3.19554	-	-	-
23027	1.30581	-	-	-	-	-	-
23036	-	1.22465	-	-	-	-	-
23039	-2.01866	-6.01416	-2.33727	-	-1.44212	-4.19671	-1.76096
23040	-	1.1206	-	-	-	-	-
23054	-	-	-	-1.1081	-	-1.22926	-
23064	-	1.45082	-	-	-	-	-
23066	1.03526	-	-	-	-	-1.29049	-
23071	1.865	4.5111	2.60915	-2.74878	-	-	-
23079	-	2.02313	-	-	-	-	-
23083	-	-	1.24431	-	-	-1.10719	-
23106	1.17818	2.03785	-	-	-	-	-
23108	-	-2.74031	-1.53173	-	-	-1.20393	-
23113	-	1.32401	-	-	-	-	-
23129	-	-1.083	-	-	-	-	-
23142	-1.00218	-	-	-	-	-	-
23143	-1.23921	1.92835	-1.25015	-	-	2.58683	-
23147	-	-	1.2869	-	-	-	-
23160	-	4.42556	3.80733	-4.24671	-2.40537	-	-
23184	-1.04378	-	1.27488	-	-	-	2.18051
23187	-	1.26377	-	-	-	-	-
23191	1.08491	-	-	-	-	-1.25846	-
23196	-	-1.53408	-	-	-	-	-
2320	-	1.13938	-	-	-	-	-
23202	-	1.32723	-	-	-	-	-
23215	-	-	-1.30796	-	-	-	-
23216	-	-	-1.1455	-	-	-	-
23223	-	-2.68833	-	-	-	-2.17233	-
23240	-	-	1.16019	-	-	-	-
23246	-	-	-1.30511	-	-	1.46265	-
23247	-	1.01016	-	-	-	-	-
23253	-1.66554	-7.71728	-2.37201	-	-1.25406	-6.37254	-1.96068
23263	-	-2.19941	-1.23607	-	-1.26884	-1.01438	-1.56926
23264	-	1.02386	-	-	-	-	-
2327	-	-	-1.37492	-	-	-	-
23277	-	-	1.61771	-	-	-	1.20576
23283	-1.3292	-1.401	-1.60205	-	-	-	-
23292	-	1.04786	-1.40904	-	-	2.12802	-
23295	1.63954	-	1.18579	-	-	-2.28477	-
233	-	-	-1.44413	-	-	-1.52362	-1.49187
23303	2.61411	2.31409	1.35704	-1.40917	1.06102	-1.71019	-
23308	1.15012	-	-	-	-	-	-
23313	-	-1.65683	-	-	-	-	-
23314	-1.05285	-1.42501	-1.49756	-	-	-	-1.04383
23335	-	2.02256	-	-	-	1.11873	-
2335	-	-	-1.88453	-	-	-1.68811	-
23354	1.16138	1.74822	-	-	-	-	-
23357	-	-1.28216	-	-	-	-	-
23363	-	2.15528	-	-1.17116	-	-	-
23368	-	1.02976	-	-	-	-	-
23370	1.21513	2.70797	1.2746	-	-	-	-
23374	1.96858	-	-	-	-	-1.56786	-2.27055
23376	-	-2.70166	-1.68031	1.16788	-	-	-
23390	-1.45322	-	-	-	-1.20922	1.39011	-
23391	-	-1.03562	-	-	-1.30972	-1.253	-
23393	1.17595	1.11753	1.03633	-	-	-	-
23396	-	-	2.26354	-	-1.356	-	-
23408	-1.803	-	-2.19166	-	-	1.23795	-
23411	-	-	-	-	-	-	-1.02588
23416	-	1.7224	-	-1.73313	-	-	-
23419	-	-	1.26599	-	-1.12358	-	-
2343	-2.40845	-2.81399	-1.19777	-	-	-	-
23431	-	1.36456	-	-	-	-	-
23433	-	-7.12554	-	-	-4.37756	-5.61044	-3.84126
23434	-1.6625	-4.10648	-	-	-3.20302	-2.53996	-1.96142
2344	-1.42931	-1.61786	-	-	-	-	-
23446	-	-	-1.05582	-	-	-	-1.08305
2345	-	-	-1.5103	-	-	-	-1.14603
23452	-1.20871	-1.2236	-	-	-	-	-
23464	-1.10125	-1.14763	-	-	-	-	-
23486	-1.59245	-1.5173	-1.96182	-	-	-	-1.40164
23490	-	1.03644	-	-	-	-	-
23503	-	1.13958	-	-	-	-	-
23505	-	-	-	-	-1.28094	-	-
23507	-1.03309	-1.26087	-	-	-	-	-
23509	-	1.31201	-	-1.01112	-	-	-
23510	-	1.30108	-	-1.41863	-1.06967	-	-
23513	-	-	-	-	-	1.21359	-
23519	-1.06759	-1.19071	-1.18909	-	-	-	-
23521	-	-1.28852	-	-	-	-	-1.02758
23539	-	1.16096	-	-	-	-	-
2356	-3.33063	-4.33045	-2.65308	-	-1.30489	-	-
23561	-	1.22819	-	-	-	-	-
23576	-	1.65584	-	-1.35893	-	-	-
23593	-1.69939	-1.68164	-	-	-	-	-
23596	-1.49137	-	-	-1.23084	-	-	-
23597	-	-	-2.55579	-2.21406	-	-	-2.46923
23603	-1.27788	-4.05214	-2.02607	-	-1.76801	-2.69287	-2.51648
23607	-	-1.11121	-	-	-	-	-
23620	2.40651	7.15474	2.20453	-5.25215	-	-	-
23623	1.67123	-4.6767	-	-	1.50246	-5.93129	-
23624	-	1.23285	-	-1.17857	-	-	-
23630	-	1.18245	1.46111	-	-	-	-
23641	-	-	-	-	-	-1.41673	-
23648	-	-	-	1.34485	-	1.02706	-
23650	-	-	-	-	-	1.24748	-
23651	-	-	-	1.00335	-	1.25676	1.00044
23653	-	-	-1.64231	2.00015	1.6341	-	-1.42871
23655	-	-	-	-	-	1.9693	-
23656	-	-	-	1.34775	-	1.43071	-
23657	-	-	-	1.4999	2.00302	-	1.97304
23658	1.05982	-	-	1.36231	1.83234	-	1.50364
23660	-	-	-	1.25123	-	1.00432	-
23662	-	1.51813	-	-	-	-	-
23665	-	-2.41844	-2.02742	-	-	-1.00205	-1.44642
23666	-	-	-	1.2227	-	1.05804	-
23667	-	-	-	1.14799	1.09671	1.49181	-
23668	-	-	-	1.01962	-	1.59596	-
23669	-	-	-1.52418	1.08991	1.49444	2.23426	-
23671	-	1.02591	-	1.0549	1.87769	2.28446	2.53648
23672	-	-	-	1.36645	1.94163	1.8385	-
23677	-	-	-	-	1.08681	1.37066	-
23679	-	-	-	1.10084	-	1.2552	-
23682	1.53199	-	-	1.21976	-	-	-
23684	-	-	-	-	-	-	1.06057
23685	-	-	-	4.10194	3.83142	3.48913	3.69503
23686	-1.16716	-	-	1.33317	1.28362	1.9583	1.8596
23688	-	1.0559	-	1.14292	1.46071	1.67512	-
23689	-	-	-	-	1.03487	-	1.18391
23700	-	-	-	-	-	-	-1.18176
23701	-	-1.91218	-1.68618	1.56035	-	-	-
23706	-	-	1.99006	-	-	-	-
23718	1.30478	1.70427	-	-	-	-	-1.06104
23725	-	-	-	-	-	1.0417	-
23729	1.18516	1.23632	-	-	-	-	-
23734	-	-	-1.73407	-	-	-	-1.22496
23737	-	1.781	1.18876	-	-	-	-
2375	-1.7533	-1.24813	-1.47704	-	-	-	-
23750	-	1.2996	-	-	-	1.33574	-
23751	-	1.60152	-	-	-	1.68121	-
23757	-2.86323	-2.42715	-	-	-2.35337	-	-
2376	-	-1.02613	-	-	-	-1.39641	-
23773	-	1.13966	-	-	-	-	-
23777	-	-	-	-	-	-	-1.06275
23782	-	-	-	-	-	-1.25239	-
23794	-	-1.02681	-	-	-	-1.39371	-1.31798
23798	-2.06373	-1.15619	-2.12996	-	-1.0954	1.0404	-1.16175
23801	-	-	-	-1.31297	-	-	-
23802	-	1.11401	-	-	-	-	-
23810	-	1.6904	-	-	-	1.09496	-
23813	-	-	-	-1.15784	-	-1.62771	-
23814	-	-	-	-1.12008	-	-1.72529	-
23816	1.24341	-	1.92987	-	-	-	-
23821	-	1.80509	-	-	-	-	-
23851	-	1.50304	-	-	-	-	-
23858	-	1.65121	-	-	-	-	-
23861	-	2.21837	1.22677	-2.38123	-	-	-
23862	1.02008	1.77193	-	-	-	-	-
23875	-	-1.63964	-	-	-	-1.12147	-
23881	-	-1.90264	-1.02668	-	-	-	-1.14617
23888	-	-2.10523	-	1.39202	-	-	-1.18462
23890	-	1.48869	-	-	-	-	-
23898	-	1.41679	-	-	-	-	-
23899	-	-1.46678	-	-	-	-	-
2390	-	-	-1.73705	-	-	-	-
23916	-	1.17155	-	-	-	-	-
23918	-2.06675	-2.62198	-2.14369	-	-	-	-
23931	-1.23364	-1.59711	-	-	-	-	-
23932	-	1.28116	1.42224	-	-	-	-
23933	-	-1.61588	-1.47307	1.17849	-	-	-1.49912
23934	-	-	-	-1.15927	-	-1.53622	-
23935	-	-1.11521	-	-	-	-	-
23937	-	-	-	-1.05414	-	-1.31418	-
23948	-2.136	-3.10621	-3.40786	2.3704	-	1.40032	-1.9503
23949	-1.83239	-2.43073	-	1.82031	-	1.22196	-
23950	-	-1.31823	-	1.87094	-	-	-
23984	-1.52295	-1.27469	-	-	-	-	-
23986	-	1.48532	-	-	-	-	-
23988	-	-1.31595	-	-	-	-1.09697	-
2399	-	1.40696	-	-	-	2.39935	-
23993	-	-	-	-	-	-1.0399	-
23994	1.1725	3.80801	2.33799	-	-	2.1064	1.9043
2400	-	1.59909	-	-	-	2.52233	-
24003	-	-	-	-	-	-1.12505	-
24008	-	1.06867	1.28705	-	-	-	-
24016	1.20792	1.72702	-	-	-	-	-
24017	1.20999	3.01925	-	-1.10424	-	-	-
24019	-	1.28591	-	-	-	1.22501	-
24021	-	1.47485	-	-	-	1.3009	-
24023	-	1.15978	-	-	-	-	-
24028	-	2.52338	-	-1.29833	-	-	-
24031	-	-	-	-1.09833	1.40873	-1.91822	-
24039	-	1.43061	-	-	-	-	-
24060	-	-1.29718	-	-	-	-2.32401	-
24064	-	-6.91942	-	-	-4.1919	-5.45251	-2.83963
24067	-	-1.08473	-	-	-	-	-
24079	-	-	-1.07428	-	-	-	-
24087	-	-	-	-	-	-1.1474	-
24094	-	1.90545	-	-1.04798	-	-	-
24099	-1.09905	-	-1.25175	-	-	-	-
24101	-	-2.16957	-	1.40287	-	-	-
24109	-	-	1.30422	-	-	-	-
24112	1.07325	-	-	-	-	-	-
24125	1.12465	2.14905	-	-1.06912	-	-	-
24127	-	-	-1.36366	-2.23755	-	-	-
24130	-	-1.02873	-	-	-	-	-
24134	-	-2.30959	-	-	-	-1.43703	-
24144	-	-1.11442	-	-	-	-	-
24149	2.20392	1.90337	2.01924	-	-	-	-
24153	-	1.07473	-	-1.1614	-	-	-
24160	-	-9.34014	-	-	-5.13447	-8.0118	-2.91123
24164	-	2.29064	-1.41215	-	-	-	-1.64945
24172	-	-1.39446	-	-	-	-	-
24189	1.26035	-	-	-	-	-	-
24198	-	-	-	-	-	-	-2.28919
24225	-1.3919	-1.57842	-1.02252	-	-	-	-
24226	-1.01112	-	-	-	-	1.03946	-
24247	-	1.25036	-	-	-	-	-
24248	2.26852	2.71916	-	-	-	-	-2.06794
2425	-	-4.7689	-	-	-4.13827	-3.24032	-
24250	-	-2.3819	-	-	-1.09553	-1.94308	-
24257	-1.0925	-2.17289	-1.48069	-	-	-	-
24258	-	1.03427	-	-	-	-	-
24261	1.10756	1.98978	-	-	-	-	-
24274	-	-	-	-3.17964	-	-	-
24282	-	-1.10203	-	-	-	-	-1.16875
24283	1.28546	1.3991	1.06412	-	-	-	-
24288	-	-	-	-	-	1.38797	-
24293	-	-	-	-	-	-	-1.07195
24303	-2.77271	-1.21678	-2.493	-	-	2.29471	-
24305	-	1.06183	-	-	-	-	-
24307	-	-	1.44021	-	-	-	-
24311	-1.01022	-	-	-	-1.23981	-	-
24312	-1.36594	1.74409	-	-	-1.58643	1.91965	-
24320	1.24298	3.1107	-	-	-	2.09443	-1.17126
24325	-	-	-	-	-	-	-1.00708
24346	-	1.40811	-	-	-	-	-
24352	-	-1.1307	-	-	-	-	-
24358	-	1.67835	-	-	-	-	-
24361	-	-	-	-	-	-	-1.3873
24376	1.16233	1.54109	1.41745	-	-	-	-
24382	-	-	-	-	-	1.26534	-
24383	-	-	-1.69122	-1.35715	-	-	-1.50319
24385	-	4.34463	-	-2.75684	-	-	-
24386	-	-1.45295	-	-	-1.35599	-	-
24390	-	-	-	-	-	1.23997	-
24399	-1.05457	-2.31199	-	-	-	-	-
24415	-1.60082	-2.58728	-1.9158	1.06732	-	-	-
24417	-	3.71921	2.09773	-2.23617	-	-	-
2442	1.27461	1.79266	2.124	-	-	-	1.50706
24428	-	1.12453	-	-	-	-	-
24435	-	-	-1.31687	-1.78705	-	-	0
24441	-	1.7512	-	-	-	-	0
24443	-	1.32741	3.08679	-	-	-	1.30814
24448	-	-1.13103	-	-	-	-	0
24456	-	-	1.14118	-	-	-	0
2447	-	-	-	-	-	1.15848	0
24484	-1.16642	-1.38785	-	-	-	-	0
24488	-	-	1.17373	-	-	-	0
24490	-	-	1.0223	-	-	-	0
24500	-	-1.60062	-	1.85448	-	-	0
24508	-	1.07744	-	-	-	1.54977	0
24511	-	-	1.08128	-	-	-	0
24512	-1.38055	-1.80088	-1.30866	-	-	-	0
24521	-	-2.30371	-1.75473	-	-	-	-1.97149
24529	-	1.16546	-	-	-	1.60992	0
24530	-	-	-	-	-	1.09225	0
24534	-	-	1.34837	-	-	-	0
24535	-1.61193	-1.37038	-	-	-1.49005	-	0
24538	-	-	-	1.1471	-	-	0
24550	1.23371	1.83566	-	-	-	1.12404	0
24556	-	-	-1.27644	-	-	-	0
24557	-	-2.64535	-1.69378	-	-	-	0
24559	-	-2.2537	-1.95535	2.22222	-	-	-1.25944
24560	-	-	-	1.09908	-	-	0
24561	-1.09349	-	-	-	-	-	0
24564	-	-2.48961	-1.59979	1.15594	-	-	-1.5752
24566	-	-	-1.39661	-	-	-	0
24568	-	1.01251	-	-	-	-	0
24569	-1.4189	-2.46432	-	-	-2.21877	-	-1.04396
24571	-	-3.04245	-1.253	2.25268	-	-	-1.06964
24572	-1.14783	-2.04068	-	-	-	-	-
24575	-	-	-	-	-3.887	-	-
24590	1.16771	2.14037	-	-	-	-	-1.07808
24591	-	-1.04166	-	-	-	-1.64917	-
24594	-1.77286	1.58465	-	-	-	2.56432	-
24595	1.18977	-	-	-	-	-	-1.73837
24597	-1.55954	-	-	-	-1.58987	-	-
24602	-	2.30807	1.29728	-1.03391	-	-	-
24603	-	-2.36251	-	-	-1.86401	-1.47178	-2.14821
24606	1.45629	-	-	-	1.26629	-	-
24615	5.2248	-	3.17411	-	-	-6.62976	-4.49509
24632	1.73723	3.09757	1.82393	-	-	-	-
24636	-	-1.05767	-	-	-	-	-
24644	-	-	1.36671	-	-	-	-
24647	-	1.99156	-	-	-	-	-
24649	-	-	-1.78239	-	-	-1.30336	-1.34433
2465	-1.82396	-2.03068	-1.39603	-	-	-	-
24657	-	-	1.24405	-1.23346	-	-	-
24658	-	1.04983	1.28337	-	-	-	-
24659	-	1.87029	-	-	-	-	-
24668	-	-	-1.96417	-	-	-	-1.35175
24669	-	-1.77851	-1.72409	-	-	-	-1.06015
24677	1.68001	-1.76539	-	-	-	-3.3907	-2.9229
24679	-	1.53756	-	-	-	-	-
24680	-	3.51038	2.6458	-1.68465	-	-	-
24684	-	-	-	-1.02133	-	-	-
24685	-	-	1.29337	-	-	-	-
24694	1.12316	1.19352	-	-	-	-	-
24698	-	-1.63479	-1.07849	-	-1.43578	-1.5167	-1.7825
24699	-	-	-	-1.01649	-1.12215	-	-1.10399
24700	-	-1.05229	-	-	-	-	-
24708	-	-	-	-	-	-	-1.42239
24711	-	-	-	-	-	-1.20903	-
24712	-	1.28555	-	-	-	-	-
24718	-	1.95325	-	-	-	-	-
24719	-	-1.15435	-	-	-	-	-
24722	-1.51429	-	-1.33765	-	-	-	-
24726	-	3.17834	3.14248	-3.53583	-2.46426	-	-
24733	1.23705	2.34496	-	-1.57368	-	-	-
24738	4.3987	8.86467	4.74833	-	-	3.96484	-
24747	-	-1.82667	-	-	-	-	-
24748	-	-1.1138	-	-	-	-	-
24755	-	4.51607	-	-5.32229	-	-1.65137	-
24757	1.55383	4.88813	-	-5.55434	1.11935	-2.2253	-
24760	4.17274	7.74872	-	-3.9802	2.44052	-	-
24761	3.47014	7.34163	-	-4.02692	2.27342	-	-
24762	-	1.36792	-	-	-	-	-
24769	-2.97631	-3.14201	-2.42229	-	-	-	-
24786	-	1.28547	-	-	-	-	-
2479	-	1.30656	-	-	-	1.02356	-
24791	1.46462	1.22045	-	-	-	-	-
24812	-	-	-1.15186	-	-	-	-
24813	-	-1.45322	-	-	-	-	-
24816	-2.75634	-2.4404	-1.66781	-	-1.08736	-	-
24818	-	1.52576	1.04042	-1.09041	-	-	-
24826	-	1.25545	-	-	-	-	-
2483	1.18709	-	2.02236	-	-	-1.11007	-
2484	-1.49227	-	-	-	-	-	-
24849	-	1.52663	-	-	-	-	-
24858	1.04917	3.39453	1.4718	-1.79281	-	-	-
24862	-	-	-	-	-	1.13176	-
24867	-	1.59875	-	-	-	-	-
24870	-1.03676	-1.73318	-1.88755	1.60127	-	-	-1.15184
24878	-	1.08972	-	-	-	-	-
24887	-	-1.2291	-	-	-	-	-
24894	-	-	1.74558	-	-	-	1.70206
24900	2.14096	2.74737	1.00591	-1.05694	-	-	-
24918	1.42041	2.85222	1.53038	-1.6429	-	-	-
24936	-	-	-	-	-	-	-1.03365
24943	-	-	-	-1.64919	-	-	-
24946	-	-	-	-8.74754	-	-7.39751	-
24950	-	-	-3.46391	3.15731	2.89513	4.98413	-
24953	-	-	-3.28902	-	2.13984	3.29518	-
24958	1.6138	6.02014	1.23437	-4.51974	-	-	-
24962	-	-	1.32904	-	-	-	-
24963	-	1.04811	-	-	-	-	-
24970	-	-1.3411	-	-	-	-	-
24971	1.00111	1.35251	1.1293	-	-	-	-
24980	-1.12809	-	-1.06693	-	-	1.05835	-
24999	1.37801	-	-	-	-	-1.94633	-
25001	1.19887	1.87052	-	-	-	-	-
25012	-	1.93248	-	-	-	1.79975	-
25038	-1.56985	-	2.31737	-	-	-	2.87828
25040	-1.12408	-	-	-	-	-	-
25046	1.21734	1.14641	-	-	-	-	-
25060	-1.56498	-1.88911	-1.48692	-	-	-	-
25061	-2.3002	-1.52251	-1.73228	-	-	1.1105	-
25067	-	-	-	4.32764	-	4.37643	-
25068	-	-	-	1.03007	-	-	-
25069	2.38215	-	-	1.97562	-	-	-2.09004
25072	-	-	-	1.66557	-	1.60048	-
25073	-	1.14981	-	-	-	1.71219	-
25074	-	4.64837	-	-	-	6.25637	-
25075	-1.28495	-1.71929	-	-	-	-	-
25076	-	-	-	1.2205	-	-	-
25078	-	-	-	10.4852	2.82666	8.93198	-
25079	-	-	-	10.4941	2.95948	8.81493	-
25080	-	-	-	-	-	1.12236	-
25085	-1.07795	-	-	1.2419	-	2.17192	-
25087	-	-	-	1.22872	-	-	-
25088	-1.36922	-2.40976	-1.37913	-	-	-	-
25091	1.00844	-	-	-	-	-	-1.78001
25092	1.9487	-	-	-	-	-1.27701	-2.45665
25093	-	4.61144	-	-	-	-	-
25100	1.13464	1.07427	1.11498	-	-	-	-
25101	-	1.12255	1.48527	-	-	-	-
25102	-	1.45159	-	-	-	-	-
25104	-	-2.82908	-	-	-	-4.55572	-
25106	1.3552	3.01634	-	-1.63882	-	-	-
25108	-	-1.27226	-	-	-	-	-
25110	-	1.0495	-	-	-	-	-
25111	-	1.24252	-	-	-	-	-
25112	-	-	-1.32958	-	-	-	-
25129	-	1.32324	-	-	-	-	-
25132	-2.9486	-2.26687	-2.06151	-	-1.18589	-	-
25133	-	2.95401	1.18437	-	-	1.46087	1.11644
25135	-	1.23436	-	-	-	-	-
25136	-	1.44646	-	-	-	-	-
25139	-	1.04237	-	-	-	-	-
25141	-	-	1.15533	-	-	-	-
25147	-	-	1.42211	-	-	-1.10124	-
25156	-	2.99804	2.8292	-2.92352	-2.40358	-	-
25157	1.57334	1.99374	2.18892	-	-	-	-
25159	-	3.53194	-	-	-	2.6516	-
25163	1.48195	1.71587	-	-	-	-	-
25166	-	1.23442	-	-	-	-	-
25171	-	-	1.02927	-	-	-	-
25173	-1.34105	-1.17882	-	1.04092	-	1.20337	-
25181	-	-1.74616	-1.85898	1.63954	-	-	-2.04842
25190	-	-	-	-1.02863	-	-	-
25193	-	-	-	-1.67228	-	-2.3206	-1.13443
25199	-	-	-	-1.35676	-	-1.40596	-
25202	-	-1.44154	-	-	-	-	-
25203	-	1.53205	-	-	-	-	-
25205	1.74978	1.84527	2.12838	-	-	-	-
25206	2.61041	-	-	-	-	-	-2.14363
25207	2.71018	1.61673	-	-	-	-1.48551	-1.92499
25217	-	-	-1.05324	-	-	-	-
25218	-	-	-1.07772	-	-	1.01235	-
25222	-	-	-	-	-	1.12365	-
2523	-	1.0257	-	-	-	-	-
25233	-	-	-	1.17607	-	-	-
25239	-1.31198	-	-	-	-	1.1893	-
2524	-	-4.10953	-2.82369	1.17397917-17372	-	-2.43848	-2.26693
25241	-	1.1136	-	-	-	-	-
25243	-	1.27073	-	-	-	-	-
25246	-	1.12725	-	-	-	-	-
2526	-	-	1.34771	-	-	-	1.60487
25280	1.66337	5.25487	-	-3.03232	1.10939	-	-
25290	-	1.41906	-	-	-	-	-
25295	-	1.67501	-	-	-	1.2323	-
25299	-	-	-	-	-	-1.64669	-
2530	-1.22042	-4.20037	-1.39908	-	-	-3.40196	-1.17259
25309	-	-	-	-	-	-1.15909	-
25331	-	-	1.11672	-	-	-	-
25337	-1.38389	-	-	-1.92439	-	-	-
2535	-2.48627	-1.78793	-1.07845	-	-	1.01568	1.3496
25353	-	-	-	-	-	1.14754	-
25357	-	2.05629	1.00518	-1.43271	-	-	-
25360	-	2.64237	2.39785	-	-	1.17652	1.32856
25369	-1.36444	-	-1.2086	-	-	1.2368	-
2537	-	-	-1.00177	-	-	-	-
25372	-	1.79696	-	-1.39149	-	-	-
25381	-	1.86609	-	-1.29378	-	-	-
25387	-1.57322	-1.1572	-1.10757	-	-	-	-
25389	-	1.88257	-	-5.71575	1.23721	-4.40814	-
25392	-	3.16668	1.00997	-	-	1.36349	-
25407	-	-1.11064	-	-	-	-	-
25412	-	1.14859	-	-	-	-	-
25414	1.98314	3.0401	-	-1.12463	-	-	-1.04528
25415	-	1.18225	-	-	-	-	-
25423	-	-	-	-	-	-1.39347	-1.16899
25428	-	-1.92957	-	2.16875	-	-	-
25429	-	-2.49036	-2.60031	1.56407	-	-	-1.98019
25430	-	-1.37697	-1.74718	1.36452	-	-	-1.95456
25439	-	-3.06343	-1.71125	1.16254	-	-1.29073	-1.83532
25441	1.28106	-	1.74293	-	-	-	-
25449	-	-	1.06234	-	-1.38613	-	-
25453	-	-	-	-	-	-1.24059	-
25463	-	-	-1.74569	1.21175	-	-	-
25464	-	-1.49892	1.77383	-	-2.67834	-	-
25467	-	-	-2.18226	-	-	-	-1.81045
25470	-	-	-	-	-	1.30801	-
25472	2.55642	4.48771	2.75785	-1.59054	-	-	-
25475	-	1.99673	-	-	1.14926	1.37427	-
25476	-	1.98272	-	-	-	-	-
25477	-	1.07883	-	-	-	-	-
25478	1.47535	-	-	-	1.13556	-1.91516	-
25483	-	1.41476	1.74367	-	-	-	-
25484	1.17259	1.93508	-	-	-	-	-
25486	-	-	-1.25025	-	-	-	-
25491	1.22498	-	-	-	-	-	-
25492	-	-	1.36761	-	-	-	-
25493	-	-	-	-1.84966	-	-1.39945	-
25507	-	1.46888	-	-	-	-	-
25522	-	1.1325	1.06	-	-	-	-
25541	-	1.28734	-	-	-	-	-
25543	-	2.35814	-	-2.43854	-	-	-
25544	-	-1.2037	-	-	-	-	-
25548	-	1.7447	-	-	-	-	-
25553	-	-1.39828	-	-	-	-1.35768	-
25560	1.24623	-	-	-	-	-	-
25567	-	1.99126	-	-2.23253	-	-	-
25572	1.61403	3.5481	-	-1.63496	1.31757	-	-
25575	-	-1.33955	-	-	-	-	-
25582	1.01048	2.17022	-	-	1.01269	-	-
25594	-	-1.96189	-	1.46475	-	-	-
25601	-1.15882	-1.02717	-	-	-	-	-
25610	1.27533	1.23202	-	-1.28222	-	-1.32555	-1.19707
25618	-1.3386	-5.50274	-2.0129	-	-1.17053	-4.49591	-1.8451
2562	-	-1.3749	-	-	-	-	-
25621	-	-	-	-	-1.1086	-	-
25629	-	-1.35291	-1.06964	-	-	-	-
25634	-	-	1.78496	-	-	-	1.49009
25635	-	-	-	-	-	-	-1.72244
25637	-1.07182	-	-2.20506	-	-	-	-1.47719
25639	-	1.0546	-	-	-	-	-
25647	-	-1.06709	-	-	-	-	-
25648	-	1.18723	-	-	-	-	-
25649	-	1.94477	-	-1.80097	-	-	-
25650	-	-1.26284	-	-	-1.28029	-	-1.03562
25651	-	1.97176	-	-1.44245	-	-	-
25656	-	-	-	-	-	-	-1.01336
25658	-	-	-	-	-	1.1349	-
25659	-	-1.25446	-1.02551	-	-	-	-1.55259
25660	-	-	-	-	-1.01401	-	-1.21608
25662	-	-	1.06446	-	-	-	-
25679	-	-1.49704	-	-	-	-1.34213	-2.00474
25680	-	-1.08184	-	-	-	-1.58837	-1.42101
25697	-	-	-	-	-	-	-1.2275
25713	-	2.23752	1.37819	-1.22879	-	-	-
25724	-	1.09573	-	-	-	-	-
25726	-	1.07071	-	-	-	-	-
2573	-1.108	-	-1.05333	-	-	-	-
25736	-	-	-	-1.11776	-	-	-
25739	-	1.28393	-	-	-	-	-
2574	-2.3155	-7.10229	-	-	-1.45937	-4.51135	-
25746	-	1.41373	-	-	-	-	-
25749	-1.09507	-1.29918	-	-	-	-	-
25750	-	1.33801	-	-1.05641	-	-	-
2577	-	-1.34031	-	-	-	-	-
25771	-	-	-	-	-	1.09685	-
25779	-	1.22729	-	-	-	-	-
25783	-	1.41466	-	-1.17545	-	-	-
25797	-	-	1.29119	-	-	-	-
25799	-	1.49702	-	-	-	1.21854	-
25801	-1.71456	-3.62039	-	-	-1.61121	-1.82406	-
25805	-	1.8634	-	-1.66871	-	-	-
25806	-	-	-	-1.24171	-	-	-
25807	-1.27428	-1.76862	-	-	-1.71501	-	-
25808	-	-	-	-	-	-1.06924	-
25809	-	1.4072	-	-1.39559	-	-	-
25814	-	-	-	-1.6955	-	-	-
25816	-	-1.28308	-	1.20619	-	-	-1.13324
25821	-	-3.59681	-	-	-2.88579	-	-
25838	-2.19866	-3.17345	-	-	-2.22477	-1.86058	-
25840	1.54353	-	-	-	-	-1.24307	-
25842	-3.85	-5.32815	-2.45308	2.57609	-	-	-
25843	-5.87861	-5.15762	-2.36648	-	-2.78206	-	-
25844	-3.7643	-4.49947	-	-	-2.56568	-	-
25847	-3.3529	-4.34253	-	1.78991	-1.89001	-	-
25848	-3.87576	-4.61916	-2.47965	-	-2.85867	-	-
25860	-	-	-	-1.03657	-	-1.22766	-
25861	-	-	-	-1.16525	-	-	-
25864	-	-5.01465	-	-	-3.44343	-5.21227	-2.1546
25866	-	-	-	-	-	-1.09559	-
25867	-1.44665	-2.14522	-	-1.13145	-	-1.83012	-
25869	-	1.08526	-	-	-	-	-
25872	-	-	-	-1.45123	-	-2.24885	-
25873	-	-	-	-	-	-1.23657	-
25875	-	-	-	-1.04953	-	-1.55773	-
25878	-6.49156	-6.16296	-4.91042	-	-	-	-
25879	-	-	-	-1.36815	-	-	-
25882	-1.40753	-2.5629	-3.01032	4.42222	-	3.26878	-2.57804
25890	2.73018	2.25093	-	-	-	-2.03644	-1.62488
25892	-	-1.45023	-1.70112	-	-	-	-1.04625
25897	-	1.09262	-	-	-	-	-
25898	-	-2.50622	-	-	-1.78557	-3.49132	-
25899	-	-	3.61683	-	-	-	2.1234
25904	-	1.49781	-	-1.36624	-	-	-
25905	-	1.20398	-	-	-	-	-
25906	1.57381	1.04615	1.86293	-	-	-	-
25908	2.04316	5.09407	4.34113	-2.42292	-	-	1.69408
25909	1.42569	2.69314	-	-1.63309	-	-	-
25910	-	-4.07505	-	-	-3.51198	-3.51812	-
25912	-1.84024	-1.78222	-	-	-2.45746	-	-1.79754
25915	-	1.64446	-	-	-	1.53447	-
25916	-	-	-1.10987	-	-	1.13583	-
25917	-	-	-	-	-	-2.12037	-
25921	-1.60589	-2.85495	-	-	-1.5213	-1.94067	-
25944	-	-	-	-1.79573	-	-1.62629	-
2595	-1.70392	-	-	-	-	1.05124	-
2601	-1.98752	-2.48821	-1.79378	-	-	-	-
26022	-	1.09378	-	-	-	-	-
2604	-	1.89118	-	-	-	-	-
26041	-	3.70653	1.95577	-2.80735	-	-	-
2605	-	-	1.95924	-1.76265	-	-	-
26051	-	-1.87789	-1.53631	-	-	-1.14648	-1.02086
26071	-	1.34821	-	-	-	-	-
260744	-	-	-	-2.22177	-	-	-
260749	-	1.00925	-	-	-	-	-
260757	-	-	-	-	-	-	-1.2407
260785	3.78967	5.46928	5.24265	-	-	-	1.4563
260786	-	-	-1.10027	-	-	-	-
260787	-	1.34535	-	-	-	-	-
260819	-	-	1.56545	-	-1.75622	-1.96559	-
26082	-	1.34401	1.46696	-	-1.37478	-	-
260835	-4.7879	-3.62497	-3.46674	-	-1.36461	-	-
260838	-	-	1.96622	-	-	-	3.13538
260841	-2.01555	-	-	-	-	1.0782	1.35423
260844	-6.60847	-	4.62176	-8.35609	-5.70283	-	5.43667
260866	-	-	-	-	-	-	1.10861
260880	-	-	-	-	-1.28035	-	-
260900	-	-1.02268	-	-	-	-	-
260917	-	1.34922	-	-	-	-	-
260926	-	-1.7522	2.67924	-	-2.86161	-	-
260934	2.08211	-	-	-	1.45505	-2.01557	-
260939	-	-	-	-	-	-	-1.07809
260942	-	-1.30115	-	-	-	-	-
260953	1.22468	-	-	-	-	-	-2.04459
260958	-1.05085	-1.36473	-1.03232	-	-1.04487	-	-1.02644
260975	1.43603	-	-	-	-	-	-
260991	-	1.36289	-	-	-	-	-
261002	-	-	-1.28922	-	-	-	-
261018	1.82676	1.74659	2.03418	-	-	-	-
261023	1.13918	-	-	-	-	-	-
261036	-	-6.45656	-	-	-4.14735	-5.62826	-2.57972
261040	-1.48486	-1.31063	-1.35939	-	-	-	-
261063	-	-	-	1.0217	-	-	-
261065	-	-	-1.22624	-	-	-	-
261067	-	2.28821	-	-1.03291	-	1.68273	-
261072	-	-	-1.07672	-	-	-	-
261087	1.10248	-	-	-	-	-	-
261093	-	-	-	-	-	1.04736	-
261102	-	-1.12167	-	-	-	-	-
261109	1.00953	2.11892	-	-	-	1.0001	-
261117	-	1.02939	-	-	-	-	-
261145	-	1.7031	-	-	-	1.07076	-
261147	-1.76276	-1.36921	-	-	-	-	-
261161	-3.00138	-1.63559	-2.06026	-	-2.03165	-	-
261169	-	-	-	-1.04705	-	-1.5575	-
261172	-	-	-	-1.52495	-	-1.54821	-
261174	-	-1.3469	-	-	-	-	-
261176	-	-	-	-1.4812	-	-1.10426	-
2612	-	-1.29084	-1.10173	-	-	-	-
261226	-2.39155	-1.54873	-1.00939	-	-	-	-
261232	-	-1.70958	-	-	-	-	-
261250	1.37611	-	-	1.52046	1.23665	-	-
261251	-	-	1.11152	-	-	-	1.24146
261255	-	-	-1.30772	-	-	-	-1.01053
261272	-	1.4822	-	-	-	-	-
261275	-1.02893	-1.45403	-	-	-	-	-
261278	-1.65249	-1.76342	-1.42074	-	-	-	-
261285	2.29046	-	-	-	-	-2.316	-1.98012
261298	1.8677	-	-	-	-	-1.7189	-1.30505
2613	1.39808	-	-	-	-	-	-
26131	-1.41519	-2.51417	-1.48053	-	-	-1.04325	-
261325	-1.43123	-	-	-	-	1.27525	-
261327	-	-1.0739	-	-	-	-	-
261368	2.12191	3.11572	1.81228	-1.29746	-	-	-
261393	-	-	-	-	-	-1.02423	-
261407	-1.25565	-1.13623	-1.14207	-	-	-	-
261422	-	-1.22073	-	-	-	-	-
261437	-	1.0228	-	-	-1.02544	-	-
261447	-	1.37813	-	-	-	2.95595	3.26017
261453	-	-	-	-	1.00511	-	-
261462	1.061	2.49386	1.04838	-	-	1.3731	-
261479	-	1.94404	-	-1.29594	-	-	-
261525	-1.0822	-	-1.04024	-	-	-	-
261541	-	-	1.51798	-	-	-	-
261567	-	-	-	-	1.09103	-	-
261569	-	1.11947	-	-1.0136	-	-	-
261572	-	-1.47686	-	-	-	-	-
261589	1.08922	-	-	-	-	-	-
261601	-	-	-	-	1.18365	-	-
261608	-1.80802	-2.19323	-	-	-	-	-
261610	-	-1.79399	-	-	-	-	-
261615	-	-	1.07616	-	-	-	-
261623	-	1.34226	-	-	-	-	-
261657	-	-	-	-	1.08396	-	-
261660	-	-	-	-	-1.28769	-	-
261661	-	-1.09822	-	-	-	-	-
261678	-	1.8934	-	-	-	-	-
261684	-1.08253	-	-	-	-	-	-
261696	-	4.63142	-	-	-	-	-
261702	1.19446	4.03114	2.84235	-1.63618	-	1.1998	1.17655
261719	-1.72266	-1.56975	-1.36265	-	-	-	-
261727	-	1.81941	2.50118	-	-	-	-
261746	-	1.5708	-	-	-	1.00587	-
261747	-	1.52298	-	-	-	-	-
261748	-	-	-	-	1.60385	-	1.36885
261750	-	1.38149	-	-	-	1.13394	-
261778	-	1.12638	-	-	-	-	-
261781	-	1.23533	-	-	-	-	-
261820	-	1.62381	-	-	-	-	-
261825	-	-	-	-1.06757	-	-	-
261826	-	-1.04411	-	-	-	-	-
261852	-	-	-	-	-	1.06535	-
261883	1.93952	-	-	-	-	-	-
261885	-	1.73394	-	-	-	1.09989	-
261893	-	-	-	-	-	1.09945	-
261894	-	-	-	1.07359	-	-	-
26191	-	-1.00784	-	-	-	-	-
26192	-	-1.64207	-	-	-	-	-
261925	-	-1.33009	-	-	-	-	-
261935	-3.02529	-3.49697	-1.19616	-	-1.18091	-	-
261965	-	2.44006	1.05675	-1.52918	-	-	-
261966	-	1.47233	-	-1.83958	-	-	-
261979	-	-	-	-1.31486	-	-	-
261998	-	1.38915	1.3269	-	-	-	-
262004	-	1.05497	1.02578	-	-	-	-
262006	-	-5.70919	-	-	-	-6.36353	-2.27881
262009	-	-4.13739	-	-	-	-3.79573	-
262018	-	1.1439	-	-	-	-	-
262032	-4.28619	-4.1114	-2.2355	-	-1.2633	-	-
262041	-	1.47332	-	-	-	-	-
262059	-2.24002	-3.2852	-	-	-	-	-
262078	-	-1.30158	-	-	-	-	-
262083	-	1.68852	-	-	-	1.17819	-1.33471
262102	-	-	-	-	-	-1.3332	-
262125	1.46153	-	-	-	1.60811	-2.63187	-
262129	-1.0746	-	-	-1.05584	-	-	-
262146	-	-1.49191	-1.45285	-	-	-	-1.15652
262148	-	-1.62988	-	-	-	-	-
262149	-	-1.58842	-	-	-	-	-
262151	-	-1.52835	-1.5096	-	-	-	-1.13299
262152	-	-	3.60539	-	-	-	2.68539
262171	-	-	-	-	-1.63848	-	-
262186	1.16041	-	2.61013	-	-	-	2.37693
262217	-1.30015	-3.80505	-2.17997	-	-	-2.84756	-1.87313
262242	-1.34449	-	-	-	-	-	-
262248	-1.47335	-5.29137	-	-	-2.57857	-3.49608	-1.9275
262249	-2.10624	-7.44435	-1.99859	-	-2.10345	-5.37682	-1.99665
262251	-	-	-	-	-1.66951	-	-
262253	-	-1.86248	-	-	-	-	-
262258	-	5.02941	-	-	-	4.26741	-
262266	-	1.0396	-	-	-	-	-
262279	-1.50363	-1.37918	-	-	-	-	1.44049
262307	-	-	-	-	-1.00005	-1.0096	-
262312	-	1.12116	-	-	-	-	1.17499
262313	-2.31513	-3.29619	-1.48795	-	-	-1.26251	-
262325	-	1.33279	-	-	-	-	-
262326	1.46597	2.66725	-	-	-	-	-1.25009
262332	-2.08777	-3.14163	-1.41641	-	-	-	-
262359	-	-	1.01593	-	-	-	-
262378	-1.7987	-6.36223	-2.99908	-	-	-4.96287	-1.68242
262396	-1.05346	-1.33296	-	-	-	-	-
262480	-	1.24997	-	-	-	-	-
262503	-1.06032	-	-	-	-	-	-
262516	-	1.1836	-	-	-	-	-
262517	-	1.54445	-	-1.01071	-	-	-
262529	-	1.73764	2.00838	-	-	-	1.46373
262530	-	-	1.28176	-	-	-	-
262535	-	-	-2.48827	-	-	-	-2.88607
262567	-	1.22114	-	-	-	-	-
262568	-	1.78816	-	-	-	-	1.39053
262572	-	-1.0972	-1.20913	-	-	-	-
262597	-	1.05689	-	-	-	-	-
262607	-	-	3.26411	-	-	-	1.66193
262615	-	-	1.08744	-	-	-	-
262620	-2.80882	-2.15176	-2.81716	-	-1.43002	-	-
262630	-	1.73625	-	-	-	-	-
262645	-	-	4.23161	-	-4.0774	-	-
262659	1.22008	1.81588	1.11395	-1.07291	-	-	-
262674	-1.36314	-2.02617	-1.20202	-	-	-1.0049	-
262677	-	-	1.89434	-	-4.28509	-	-3.03606
262697	-	-	2.02518	-	-1.95625	-	-
262699	-	-	-1.31767	-	-	1.44324	-
262704	-1.70383	-1.0794	-1.94754	-	-	-	-
262708	-	-4.35153	-	-	-4.06332	-3.25557	-2.59433
262722	-	1.12218	-	-	-	-	-
262744	1.1195	-	1.37071	-	-	-	-
262751	-	1.20093	2.93323	-	-	-	1.91073
262753	-3.22484	-3.6633	-3.17119	-	-	-	-
262764	-	-	1.0555	-	-	-	-
262775	-	1.0425	-	-	-	-	-
262796	-1.45783	-1.53109	-2.01454	-	-	-	-
2628	-1.03842	-	-	-	-	-	-
262807	-	-	-	-	-	-1.10977	-
262809	-2.01901	-2.92611	-	-	-	-	1.90762
262815	-	-	-	-	-1.16904	-	-
262821	-	1.00765	-	-	-	-	-
262849	-1.17088	-2.00676	-1.47008	-	-	-	-
262855	1.83708	-	-	-	-	-1.71708	-1.60841
262860	-	-	-	-	-	-	1.04763
262877	-2.02001	-3.07608	-2.20387	1.73296	-	-	-
262879	-	-	-	-	-	1.2958	-
262914	-	1.37143	-	-	-	-	-
262924	-	1.20383	-	-	-	-	-
262925	-3.56157	-2.96757	-	-	-	-	1.96057
262946	-	-1.30883	1.03588	-	-	-	2.42223
262963	-1.62386	-	-	-	-	-	-
262964	-1.26059	-	-	-	-	-	-
263002	-	-	1.05777	-	-	-	-
263061	-1.06153	-	-	-	-	-	-
263074	1.10616	-	-	-	-	-	-
263081	-	-	-	-1.08752	-1.08014	-1.92297	-
263092	-	2.30957	-	-1.69979	-	-	-
263096	-	-1.16222	-	-	-1.13657	-	-
263097	-	-1.39259	2.16164	-	-2.57602	-	-
263105	1.03274	1.96142	1.57839	-	-	1.1876	1.325
263121	1.10292	2.43371	1.51328	-1.63672	-	-	-
263138	-	-	1.15666	-	-1.4669	-	-
263154	2.13554	1.44069	2.93159	-	-	-1.27247	1.37294
263178	-	-1.05124	-	-	-	-	-
263181	-	-1.24142	-	-	-	-	-
2632	-	-	4.73516	-	-	-	-
263200	-	-1.00948	-	-	-	-	-
263201	-	5.91175	-	-	-	8.20171	-
263205	-1.61664	-1.32882	-1.43786	-	-	-	-
263212	-	-	-	-1.61214	-	-	-1.12596
263213	-	-	-	-	-	-	-1.59629
263215	-2.28728	-2.02697	2.3813	-	-2.03038	-	2.63608
263240	-	1.27433	-	-	-	-	-
263268	-	-	1.39973	-	-	-	-
263271	-	-1.36645	-	-	-1.27278	-1.04844	-1.34816
263284	-	-	-	-	-2.34531	-	-
263287	1.3958	7.18447	1.25805	-6.50024	-	-	-
263297	-	-	2.98996	-	-2.43128	-	-
2633	2.59548	-	-	-	2.37473	-	-
263313	-	1.3956	-	-	-	-	-
263327	-	-	-	-	1.06595	1.06567	-
263332	-	-	-	1.39539	-	-	-
263343	-	-	-	-	-	-	1.20278
263344	-	-	-	1.14288	-	-	1.10899
263349	-	-	-	1.47711	-	1.75513	1.62361
263350	-	-	-	1.65027	1.09728	2.10982	1.32999
263360	-	-1.02829	-	-	-	-	-
263365	-	-1.1146	-	-	-	-	-
263366	-	-	-	-	-	-2.25282	-
263374	-	-	-	1.16773	-	-	-
263375	-	-	-	1.23033	-	-	-
263386	-	1.60274	-	-	-	1.65137	-
2634	1.33221	1.20925	1.01772	-1.00192	-	-1.12564	-
263425	-	1.54611	-	-	-	-	-
263427	-3.31268	-3.05643	-3.09483	-	-	-	-
263436	1.01231	-	-	-	-	-	-
263451	1.71874	3.54808	1.73146	-2.43415	-	-	-
263452	1.1354	-	-	-	-	-1.21843	-1.19971
263454	-	-1.90436	-	-	-	-3.03378	-
263456	-	-	1.34934	-	-	-	-
263463	-	-	1.00384	-	-	-	-
263472	-	1.123	1.2475	-	-	-	-
263475	-1.28403	-	-	-	-	-	-
2635	-1.47084	-7.78439	-1.38667	-	-1.35299	-6.95535	-1.26904
263504	-	-	-	-	-1.02297	-	-
263510	-	-	-	-	1.42034	-	1.69074
263511	-	-	1.12078	-	-	-	-
263535	-1.46936	-1.46473	-2.06918	-	-	-	-
263542	-	-	-1.00271	-	-	-	-
263598	-	-	1.74914	-	-	-	-
263630	-	1.30493	-	-	-	-	-
263637	-	-1.67579	-	-	-	-	-
263641	-	1.56644	-	-	-	-	-
26365	-2.14639	-1.08601	-	-	-1.50184	-	1.06396
26366	-1.3545	-1.78993	-	-	-	-	-
263660	-	-1.20909	-	-	-	-	-
263661	-1.21663	-	-	-	-	-	-
2637	-1.20056	-	-	-	-	1.07092	-
263700	-2.11327	-1.46721	-1.72943	-	-	-	-
263707	-	2.25222	1.77146	-1.09063	-	-	-
263714	-	-	-	-	-	-1.01958	-
263745	-	-	-	4.61543	-	-	-
263766	-1.9917	-1.48993	-	-	-	-	-
263770	-	-	-	-	-1.14909	-	-1.00042
263781	-1.5869	-1.52681	-	-	-1.1713	-	-
263782	-	-	-	-	-2.07048	-	-1.74763
263786	-	-	-	-	-2.09641	-	-
263798	-	-	-	-	-	-1.59365	-
263830	-	3.49446	-	-3.22252	-	-	-
263834	1.29751	4.06423	-	-1.70672	-	1.05892	-
263845	-	-	1.13113	-	-	-	-
263852	-1.40462	-1.45405	-	-	-1.54455	-	-
263859	-	-	3.24025	-	-	-	-
263899	-	1.12346	2.48681	-	-	-	1.88591
263902	-1.37075	-1.13106	-	-	-	-	-
263903	-1.02339	-1.12009	-	-	-	-	-
263906	-	-	-	1.07594	-	-	-
263924	2.101	1.47772	-	-	1.20972	-	-1.23711
263929	-	-	-	1.1957	-	-	-
26393	-	1.36976	-	-	-	-	-
263934	-	-	1.05206	-	-	-	-
263936	-	-4.18581	-	-	-2.88148	-	-
263937	-1.08249	-1.59263	-	-	-	-	-
263944	-	1.63217	-	-	-	1.95921	-
263947	-	-	-	-	-1.59156	1.33059	-
263953	-	-	-	-1.075	-	-	-
26398	-	-	-	-	-	1.86964	-
263992	-1.29189	-	-	-	-	-	-
263996	-	1.5426	1.2785	-	-	-	-
264004	-	-	1.33402	-1.23668	-1.51305	-	-
264007	-1.13203	-1.1238	-	-	-1.30284	-	-
264008	-	3.52428	2.03586	-1.64095	-	1.10761	-
264018	-	-1.17452	-	-	-	-	-
264039	-1.06615	-1.58138	-	-	-	-	-
264048	-	-	-	-1.42171	-1.60239	-1.78969	-1.45996
264061	-	2.50586	-1.81821	-2.53239	-	-	-
2641	-1.73958	-5.02307	-1.79597	-	-1.47971	-3.73401	-1.53775
264109	-	-	-1.0186	-	-	-	-
264121	-1.65287	-1.86215	-	-	-	-	-
264144	1.01359	-	-	-	-	-	-
264181	2.4905	1.83604	-	-	1.62763	-	-2.07443
264191	-	-2.52417	2.36401	-	-2.01103	-1.68961	-
2642	-	2.8034	-	-1.94055	-	-	-1.64816
264208	-	-	1.23685	-	-	-	-
264237	-	-	1.45944	-	-	-	-
264260	-	-	-	-4.90631	-	-5.82935	-
264262	-	-	-	-1.6506	-	-	-
264275	-	-	-1.44375	-	-	-	-
264282	-1.96212	-1.23687	-2.40796	-	-	1.41836	-
264289	1.74288	5.27861	1.92344	-	-	2.5628	1.17536
264293	-1.31183	-	-	-	-	1.35816	-
264295	-	1.25677	-1.2833	-	-	-	-
264296	-	-1.12235	-	-	-	-	-
264297	-	1.75509	-	-	-	-	-
264303	-	-	-	-3.41471	-	-	-
264305	-	1.35128	-	-	-	-	-
264306	-	1.53482	-	-	-	-	-
264318	-	-	2.28167	-	-	-	-
264337	-	-1.40926	-1.00516	1.36803	-	-	-
264341	-	-	-	3.28045	-	3.69196	-
264344	-	-	-	1.1573	-	1.39252	-
264345	-	-	-	1.09554	-	1.6411	-
264346	-	-	-	1.66854	-	2.15076	-
264347	-	-	-	1.313	-	2.32707	-
264353	-	-	-	-	-1.25951	-	-
264384	1.51255	2.55038	1.44067	-	-	-	-
264387	-1.46318	-2.17189	-1.52089	-	-	-	-
264396	1.21316	-	-	-	-	-	-
264413	-	-	-	1.01398	-	-	-
264421	-1.04869	-1.1151	-	-	-	-	-
264431	-	1.21154	-	-	-	-	-
264486	-1.00181	-1.81324	-	-	-	-1.12368	-
264533	-	-	1.06327	-	-	-	-
264570	-	1.025	-	-	-	-	-
264576	-	-	-	-	-1.81354	-	-1.09502
264577	-	-	1.70988	-	-3.4372	-	-1.61792
264582	-	-	-1.60635	-	-	-	-1.75638
264587	-	2.53999	-	-	-	1.42921	-
264590	-	-	-	-3.36617	2.1388	-3.95211	-
264623	-	-	-	-	-	1.09501	-
264628	1.24614	1.75182	1.8625	-	-	-	-
264631	-	2.48735	-	-1.82033	-	-	-
264633	2.58902	-	-	-	-	-2.82638	-2.20771
[truncated: 1,779 more rows]
